# Supplementary material for: Evolutionary history of Coleoptera revealed by extensive sampling of genes and species
Source: Nat Commun. 2018 Jan 15;9:205. doi: 10.1038/s41467-017-02644-4 (PMC5768713; doi:10.1038/s41467-017-02644-4)
Supplement: Supplementary file 4 — Supplementary Data 1 [file 41467_2017_2644_MOESM4_ESM.xlsx]

## Sheet: Sheet1
Supplementary Data 1. Information of all samples used in this study, including taxonomy, voucher number and collection information. "/"=not applicable, "-"= no information.
Voucher No.	Species name	Subfamily: Tribe	Family	Superfamily	Infraorder	Suborder	Locality	Collector/Identifier	Identifier	Original num.	Label data
Outgroups
	Apis mellifera		Hymenoptera: Apidae				Ensemble Genome
	Atta cephalotes		Hymenoptera: Formicidae				Ensemble Genome
	Bombyx mori		Lepidoptera: Bombycidae				Ensemble Genome
	Danaus plexippus		Lepidoptera: Nymphalidae				Ensemble Genome
	Drosophila melanogaster		Diptera: Drosophilidae				Ensemble Genome
	Anopheles gambiae		Diptera: Culicidae				Ensemble Genome
IN53	Myrmeleon sp.		Neuroptera: Myrmeleontidae				China, Jiangxi prov., Fuzhou	Yun Li
IN54	Dichochrysa formosana		Neuroptera: Chrysopidae				China, Guangdong prov., Guangzhou	Yun Li
IN56	Ascalohybris subjacens		Neuroptera: Ascalaphidae				China, Guangdong prov., Guangzhou	Yun Li
IN61	Neochauliodes orientalis		Megaloptera: Corydalidae				China, Yunnan prov., Baihualing	Yun Li
Coleoptera
INB118	Tenomerga sp.	-	Cupedidae	/	/	Archostemata	China, Guangdong prov., Heishiding	Yun Li
INB116	Satonius schoenmanni	-	Torridincolidae	Sphaeriusoidea	/	Myxophaga	China, Hubei prov., Dabieshan	Yun Li
INB013	Dischissus sp.	Harpalinae: Panagaeini	Carabidae	/	/	Adephaga	China, Guangdong prov., Dadongshan	Yun Li
INB100	Carabus sp.	Carabinae	Carabidae	/	/	Adephaga	China, Sichuan prov., Emeishan	Yun Li
INB101	Cicindela chinensis	Cicindelinae	Carabidae	/	/	Adephaga	China, Hunan prov., Taoyuandong	Yun Li
INB120	Omoglymmius sp.	Rhysodinae	Carabidae	/	/	Adephaga	China, Yunnan prov., Yulongshan	Yun Li
INB167	Clivina sp.	Scaritinae: Clivinini	Carabidae	/	/	Adephaga	China, Jiangxi prov., Jinggangshan	Yun Li
INB168	Pheropsophus sp.	Brachininae	Carabidae	/	/	Adephaga	China, Jiangxi prov., Wugongshan	Yun Li
INB170	Lebia coelestis	Harpalinae: Lebiini	Carabidae	/	/	Adephaga	China, Guizhou prov., Leigongshan	Yun Li
INB171	Pentagonica ruficollis	Harpalinae: Pentagonicini	Carabidae	/	/	Adephaga	China, Fujian prov., Wuyishan	Yun Li
INB212	Elaphrus sp.	Elaphrinae	Carabidae	/	/	Adephaga	China, Sichuan prov., Liziping	Yun Li
TH2	gen. sp.	Paussinae	Carabidae	/	/	Adephaga	Thailand, Nakhon Ratchasima, Khao Yai National park	Adam Slipinski		TH2	Thailand Khao Yai National park, Malaise Trap, 19-26.v.2007, Wirat Sukho, 12271
INB109	Agabus sp.	Agabinae	Dytiscidae	/	/	Adephaga	China, Sichuan prov., Hailuogou	Yun Li
INB111	Laccophilus difficilis	Laccophilinae	Dytiscidae	/	/	Adephaga	China, Hubei prov., Dabieshan	Yun Li
INB112	Eretes griseus	Dytiscinae	Dytiscidae	/	/	Adephaga	China, Hubei prov., Dabieshan	Yun Li
INB113	Rhantus suturalis	Colymbetinae	Dytiscidae	/	/	Adephaga	China, Hubei prov., Dabieshan	Yun Li
INB114	Hyphydrus detectus	Hydroporinae	Dytiscidae	/	/	Adephaga	China, Hubei prov., Dabieshan	Yun Li
INB037	Orectochilus sp.	Orectochilinae	Gyrinidae	/	/	Adephaga	China, Hubei prov., Dabieshan	Yun Li
INB121	Peltodytes sp.	-	Haliplidae	/	/	Adephaga	China, Jiangxi prov., Jing'an	Yun Li
CSR039	gen. sp.	-	Noteridae	/	/	Adephaga	Australia, Queensland, Garradunga	Geoff Monteith & Hermes Escalona	Adam Slipinski	42	Queensland: Montith & Escalona
INB115	Canthydrus sp.	Noterinae	Noteridae	/	/	Adephaga	China, Hongkong	Yun Li
CSR070	Lyctus sp.	Lyctinae	Bostrichidae	Bostrichoidea	Bostrichiformia	Polyphaga	Madagascar	Nathan P. Lord	Adam Slipinski	159	Madagascar, N. Lord
INB032	Polycaon sp.	Polycaoninae	Bostrichidae	Bostrichoidea	Bostrichiformia	Polyphaga	China, Guangxi prov., Shiwandashan	Yun Li
CSR089	Dermestes sp.	Dermestinae	Dermestidae	Bostrichoidea	Bostrichiformia	Polyphaga	Australia, Queensland, Lake Dartmouth	Geoff Monteith	Adam Slipinski	141	Australia, Qld, Monteith
CSR090	Evorinea sp.	Trinodinae	Dermestidae	Bostrichoidea	Bostrichiformia	Polyphaga	Australia, Northen Territory	Geoff Monteith	Adam Slipinski	136	Australia, NT, Monteith
INB130	Orphinus sp.	Megatominae	Dermestidae	Bostrichoidea	Bostrichiformia	Polyphaga	China, Sichuan prov., Wolong	Yun Li
CSR045	Ptinus sp.	Ptiniinae	Ptinidae	Bostrichoidea	Bostrichiformia	Polyphaga	Australia, Queensland, Garradunga	Geoff Monteith	Adam Slipinski	28	QLD, 2009, Monteith
CSR046	Dorcatoma sp.	Dorcatominae	Ptinidae	Bostrichoidea	Bostrichiformia	Polyphaga	Australia, Queensland, Garradunga	Jack Hasenpusch	Adam Slipinski	29	Australia: QLD, Garradunga, Hasenpusch, 2010
INB132	Ptinus sp.	Ptiniinae	Ptinidae	Bostrichoidea	Bostrichiformia	Polyphaga	China, Sichuan prov., Jiuzhaigou	Yun Li
INB204	Hedobia sp.	Anobiinae: Hedobiini	Ptinidae	Bostrichoidea	Bostrichiformia	Polyphaga	China, Yunnan prov., Baihualing	Yun Li
INB066	Strangalia fortunei	Lepturinae	Cerambycidae	Chrysomeloidea	Cucujiformia	Polyphaga	China, Hunan prov., Taoyuandong	Yun Li
INB067	Oberea sp.	Lamiinae	Cerambycidae	Chrysomeloidea	Cucujiformia	Polyphaga	China, Hunan prov., Taoyuandong	Yun Li
INB068	Spondylis buprestoides	Spondylidinae	Cerambycidae	Chrysomeloidea	Cucujiformia	Polyphaga	China, Guangdong prov., Heishiding	Yun Li
INB069	Xylotrechus sp.	Cerambycinae: Clytini	Cerambycidae	Chrysomeloidea	Cucujiformia	Polyphaga	China, Hubei prov., Dabieshan	Yun Li
INB150	Dorysthenes hydropicus	Prioninae	Cerambycidae	Chrysomeloidea	Cucujiformia	Polyphaga	China, Guangdong prov., Heishiding	Yun Li
INB006	Cassida sp.	Cassidinae	Chrysomelidae	Chrysomeloidea	Cucujiformia	Polyphaga	China, Guizhou prov., Leigongshan	Yun Li
INB019	Chrysomela populi	Chrysomelinae	Chrysomelidae	Chrysomeloidea	Cucujiformia	Polyphaga	China, Guizhou prov., Leigongshan	Yun Li
INB077	Chlamisus sp.	Cryptocephalinae: Chlamisini	Chrysomelidae	Chrysomeloidea	Cucujiformia	Polyphaga	China, Hunan prov., Taoyuandong	Yun Li
INB134	Sagra fulgida janthina	Sagrinae	Chrysomelidae	Chrysomeloidea	Cucujiformia	Polyphaga	China, Guangxi prov., Maoershan	Yun Li
INB135	Lilioceris sp.	Criocerinae	Chrysomelidae	Chrysomeloidea	Cucujiformia	Polyphaga	China, Guangxi prov., Maoershan	Yun Li
INB136	Dactylispa sp.	Cassidinae: Hispilini	Chrysomelidae	Chrysomeloidea	Cucujiformia	Polyphaga	China, Guangxi prov., Maoershan	Yun Li
INB137	Anisodera sp.	Cassidinae: Anisoderini	Chrysomelidae	Chrysomeloidea	Cucujiformia	Polyphaga	China, Guangxi prov., Maoershan	Yun Li
INB138	Sominella sp.	Donaciinae	Chrysomelidae	Chrysomeloidea	Cucujiformia	Polyphaga	China, Hunan prov., Taoyuandong	Yun Li
INB139	Trichochrysea sp.	Eumolpinae	Chrysomelidae	Chrysomeloidea	Cucujiformia	Polyphaga	China, Hubei prov., Dabieshan	Yun Li
INB140	gen. sp.	Galerucinae	Chrysomelidae	Chrysomeloidea	Cucujiformia	Polyphaga	China, Sichuan prov., Wolong	Yun Li
INB141	Altica sp.	Galerucinae: Alticini	Chrysomelidae	Chrysomeloidea	Cucujiformia	Polyphaga	China, Yunnan prov., Yulongshan	Yun Li
INB142	Oomorphoides sp.	Lamprosomatinae	Chrysomelidae	Chrysomeloidea	Cucujiformia	Polyphaga	China, Zhejiang prov., Xitianmu	Yun Li
INB143	Cryptocephalus sp.	Cryptocephalinae	Chrysomelidae	Chrysomeloidea	Cucujiformia	Polyphaga	China, Yunnan prov., Yulongshan	Yun Li
INB144	Bruchidius sp.	Bruchinae	Chrysomelidae	Chrysomeloidea	Cucujiformia	Polyphaga	China, Hubei prov., Dabieshan	Yun Li
INB031	Temnaspis sp.	Megalopodinae	Megalopodidae	Chrysomeloidea	Cucujiformia	Polyphaga	China, Guizhou prov., Leigongshan	Yun Li
CSR062	Acanthocnemus nigricans	-	Acanthocnemidae	Cleroidea	Cucujiformia	Polyphaga	Australia	Adam Slipinski	Adam Slipinski	133	Australia, WA, N. Guthrie
CSR005	Althaesia sp.	-	Biphyllidae	Cleroidea	Cucujiformia	Polyphaga	Australia, Queensland, East Claudie River	Geoff Monteith	Adam Slipinski	39	Australia: Queensland, East Claudie River, Dec 2010; G. Monteith
CSR068	Biphyllus sp.	-	Biphyllidae	Cleroidea	Cucujiformia	Polyphaga	Australia, Queensland	Geoff Monteith	Adam Slipinski	84	Australia, Qld, Monteith
INB039	Haematoides sp.	Byturinae	Byturidae	Cleroidea	Cucujiformia	Polyphaga	China, Gansu prov., Guan'ergou	Yun Li
CSR083	Tenerus sp.	Enopliinae	Cleridae	Cleroidea	Cucujiformia	Polyphaga	Australia, New South Wales, Morton Nationa Park	Nicole Gunter	Adam Slipinski	117	Australia, NSW, Gunter
CSR084	Necrobia sp.	Korynetinae	Cleridae	Cleroidea	Cucujiformia	Polyphaga	Australia, Western Australia	Adam Slipinski	Adam Slipinski	115	Australia, WA,
INB012	Xenorthrius sp.	Clerinae	Cleridae	Cleroidea	Cucujiformia	Polyphaga	China, Hunan prov., Badagongshan	Yun Li
INB189	Cladiscus sp.	Tillinae	Cleridae	Cleroidea	Cucujiformia	Polyphaga	China, Hubei prov., Dashennongjia	Yun Li
INB190	Stenocallimerus sp.	Hydnocerinae	Cleridae	Cleroidea	Cucujiformia	Polyphaga	China, Guangxi prov., Shengtangshan	Yun Li
INB191	Allochotes sp.	Korynetinae	Cleridae	Cleroidea	Cucujiformia	Polyphaga	China, Hainan prov., Jianfengling	Yun Li
CSR115	Dasytes s.l. sp.	Dasytinae	Melyridae	Cleroidea	Cucujiformia	Polyphaga	Australia, Western Australia, Wapole	Nicole Gunter	Adam Slipinski	101	Australia, WA, Wapole, Gunter
CSR116	Dicranolaius bellulus	Malachiinae	Melyridae	Cleroidea	Cucujiformia	Polyphaga	Australia, Queensland, Lamington National Park	Adam Slipinski	Adam Slipinski	103	Australia, QLD, Lamington NP.
CSR117	Carphurus sp.	Malachiinae	Melyridae	Cleroidea	Cucujiformia	Polyphaga	Australia, Queensland	Geoff Monteith	Adam Slipinski	118	Australia, Qld, Monteith
INB003	gen. sp.	Malachiinae: Malachiini	Melyridae	Cleroidea	Cucujiformia	Polyphaga	China, Guangdong prov., Yinpingshan	Yun Li
INB131	Carphurus sp.	Malachiinae	Melyridae	Cleroidea	Cucujiformia	Polyphaga	China, Yunnan prov., Menglun	Yun Li
INB040	Idgia sp.	-	Prionoceridae	Cleroidea	Cucujiformia	Polyphaga	China, Hubei prov., Dabieshan	Yun Li
CSR055	Isoclerus sp.	Thaneroclerinae	Thanerocleridae	Cleroidea	Cucujiformia	Polyphaga	Australia, Queensland, Tinaroo Falls	Geoff Monteith	Adam Slipinski	37	Australia: Qld, 2009, Monteith
CSR058	Larinotus umblicatus	Egoliinae?	Trogossitidae	Cleroidea	Cucujiformia	Polyphaga	Australia, Queensland	Geoff Monteith	Adam Slipinski	52	Australia, Qld.G. Monteith
CSR059	Rentonellum sp.	Peltinae	Trogossitidae	Cleroidea	Cucujiformia	Polyphaga	Australia	Adam Slipinski
CSR158	Ancyrona sp.	Lophocaterinae	Trogossitidae	Cleroidea	Cucujiformia	Polyphaga	Australia, Queensland, Lamington National Park	Adam Slipinski		116	Australia, QLD, Lamington NP.
CSR159	Parapeltis australicum	Parapeltinae	Trogossitidae	Cleroidea	Cucujiformia	Polyphaga	Australia, Queensland	Geoff Monteith	Adam Slipinski	157	Australia, Queensland, Monteith
CSR160	Leperina sp.	Trogosstinae	Trogossitidae	Cleroidea	Cucujiformia	Polyphaga	Australia, Queensland, Bunya Mountain	Geoff Monteith	Adam Slipinski	134	Australia, Bunya Mt., 2010, G. Monteith
INB024	Thymalus sp.	Peltinae: Thymalini	Trogossitidae	Cleroidea	Cucujiformia	Polyphaga	China, Guangxi prov., Cengwanglaoshan	Yun Li
CSR095	Papuella sp.	-	Anamorphidae	Coccinelloidea	Cucujiformia	Polyphaga	Australia, Queensland	Adam Slipinski	Adam Slipinski	121	Australia, Qld, Monteith
CSR072	Deretaphrus sp.	Deretaphrinae	Bothrideridae	Coccinelloidea	Cucujiformia	Polyphaga	Australia, Queensland, Yarraman	Geoff Monteith	Adam Slipinski	80	Australia, Qld, Monteith
CSR074	Ascetoderes sp.	Bothriderinae	Bothrideridae	Coccinelloidea	Cucujiformia	Polyphaga	Australia, Queensland, Bunya Mountain	Geoff Monteith	Adam Slipinski	155	Australia, Bunya Mt., 2011, G. Monteith
CSR011	Philothermus sp.	Ceryloninae	Cerylonidae	Coccinelloidea	Cucujiformia	Polyphaga	Australia, Queensland, Nandroya Falls Track	Geoff Monteith	Adam Slipinski	8	Australia: Qld, 2009, Monteith
CSR079	Ostomopsis sp.	Ostomopsinae	Cerylonidae	Coccinelloidea	Cucujiformia	Polyphaga	New Caledonia	Richard A. B. Leschen	Adam Slipinski	130	New Caledonia, leschen
C04	Chnootriba sp.	Epilachninae: Epilachnini	Coccinellidae	Coccinelloidea	Cucujiformia	Polyphaga	Ethiopia	Ladislav Bocak	Adam Slipinski		Ehtiopia: 2009, Bocak
C10	Harmonia octomaculata	Coccinellinae: Coccinellini	Coccinellidae	Coccinelloidea	Cucujiformia	Polyphaga	Australia, Queensland, Garradunga	Jack Hasenpusch	Adam Slipinski		Australia: QLD, Garradunga, 2010, J, Hasenpusch
C25	Exochomus sp.	Chilocorinae: Chilocorini	Coccinellidae	Coccinelloidea	Cucujiformia	Polyphaga	Saint Lucia, Saltibus Point, Savannes Mangrove reserve	Adam Slipinski	Adam Slipinski		Santa Lucia: Saltibus Point, Savannes Mangrove reserve, 12.vi.2009, S. Clark
C28	Rhizobius sp.	Coccidulinae: Coccidulini	Coccinellidae	Coccinelloidea	Cucujiformia	Polyphaga	South Africa, W. Cape	Marek Wanat	Adam Slipinski		R.South Africa: W. Cape, 2013, Wanat
C31	Ortalia sp.	Ortaliinae: Ortaliini	Coccinellidae	Coccinelloidea	Cucujiformia	Polyphaga	South Africa, Mpumalanga	Marek Wanat	Adam Slipinski		R. South Africa: Mpumalanga, 2013, Wanat
C33	Microfreudea sp.	Sticholotidinae: Microweiseini	Coccinellidae	Coccinelloidea	Cucujiformia	Polyphaga	South Africa, W. Cape	Marek Wanat	Adam Slipinski		R.South Africa: W. Cape, 2013, Wanat
C44	Sasajiscymnus sp.	Scymninae: Scymnini	Coccinellidae	Coccinelloidea	Cucujiformia	Polyphaga	Philippines	Adam Slipinski	Adam Slipinski		Philippines, 2007, Bolm
C54	Stethorus sp.	Scymninae: Stethorini	Coccinellidae	Coccinelloidea	Cucujiformia	Polyphaga	Australia	Adam Slipinski	Adam Slipinski		Australia
CSR014	Sericoderus sp.	Sericoderini	Corylophidae	Coccinelloidea	Cucujiformia	Polyphaga	Australia, Queensland, Garradunga	Geoff Monteith	Adam Slipinski	9	QLD, 2009, Monteith
CSR085	Priamima sp.	Corylophinae: Foadiini	Corylophidae	Coccinelloidea	Cucujiformia	Polyphaga	Australia, Queensland	Geoff Monteith	Adam Slipinski	93	Australia, Qld, Monteith
CSR086	Periptyctus sp.	Periptycinae	Corylophidae	Coccinelloidea	Cucujiformia	Polyphaga	Australia, Queensland, Bunya Mountain	Geoff Monteith	Adam Slipinski	132	Australia, Bunya Mt., 2010, G. Monteith
INB209	Orthoperus sp.	Corylophinae: Orthoperini	Corylophidae	Coccinelloidea	Cucujiformia	Polyphaga	China, Guangxi prov., Cengwanglaoshan	Yun Li
CSR018	Aphanocephalus sp.	Aphanocephalinae	Discolomatidae	Coccinelloidea	Cucujiformia	Polyphaga	Australia, Queensland	Geoff Monteith	Adam Slipinski	12	QLD, 2010, Monteith
CSR020	Cyclotoma sp.	Cyclotominae	Endomychidae	Coccinelloidea	Cucujiformia	Polyphaga	Philippines, Negros, Canlaon	Ladislav Bocak	Adam Slipinski	61	Philippines, Bocak
CSR096	Holoparamecus sp.	Holoparamecinae	Endomychidae	Coccinelloidea	Cucujiformia	Polyphaga	Australia, Queensland	Geoff Monteith	Adam Slipinski	96	Australia, Qld, Monteith
CSR097	Encymon immaculatus	Lycoperdininae	Endomychidae	Coccinelloidea	Cucujiformia	Polyphaga	Australia, Queensland, East Claudie River	Geoff Monteith	Adam Slipinski	111	Australia, Qld, Monteith
CSR098	Stenotarsus sp.	Stenotarsinae	Endomychidae	Coccinelloidea	Cucujiformia	Polyphaga	Australia, Queensland, Lamington National Park	Adam Slipinski	Adam Slipinski	103	Australia, QLD, Lamington NP.
INB005	Sinocymbachus sp.	Lycoperdininae	Endomychidae	Coccinelloidea	Cucujiformia	Polyphaga	China, Guangxi prov., Cengwanglaoshan	Yun Li
CSR010	Hypodacnella sp.	-	Euxestidae	Coccinelloidea	Cucujiformia	Polyphaga	Australia, Queensland, Garradunga	Jack Hasenpusch	Adam Slipinski	7	Australia: QLD, Garradunga, Hasenpusch, 2010
CSR028	Enicmus sp.	Latridiinae	Latridiidae	Coccinelloidea	Cucujiformia	Polyphaga	Australia, Western Australia, Walpole	Geoff Monteith	Adam Slipinski	18	WA: Walpole, Monteith 2009
CSR029	Corticaria sp.	Corticariinae	Latridiidae	Coccinelloidea	Cucujiformia	Polyphaga	Australia, Queensland, Garradunga	Adam Slipinski	Adam Slipinski	19	WA: 2010, Gunter, lessard
CSR111	Melanophthalma sp.	-	Latridiidae	Coccinelloidea	Cucujiformia	Polyphaga	Australia, Queensland	Geoff Monteith	Adam Slipinski	85	Australia, Qld, Monteith
CSR078	Murmidius ovalis	-	Murmidiidae	Coccinelloidea	Cucujiformia	Polyphaga	Australia, Queensland, Bunya Mountain	Geoff Monteith	Adam Slipinski	138	Australia, Bunya Mt., 2010, G. Monteith
CSR007	Xylariophilus sp.	-	Teredidae	Coccinelloidea	Cucujiformia	Polyphaga	Australia, Queensland, The Crater National Park	Geoff Monteith	Adam Slipinski	57	QLD, 2010, Monteith
CSR071	Xylariophilus sp.	-	Teredidae	Coccinelloidea	Cucujiformia	Polyphaga	Australia, Queensland, Bunya Mountain	Geoff Monteith	Adam Slipinski	142	Australia, Bunya Mt., 2010, G. Monteith
CSR073	Teredolaemus sp.	-	Teredidae	Coccinelloidea	Cucujiformia	Polyphaga	Australia, Queensland, Bunya Mountain	Geoff Monteith	Adam Slipinski	94	Australia, Bunya Mt., 2010, G. Monteith
CSR002	Sphaerosoma sp.	-	Alexiidae	Cucujoidea	Cucujiformia	Polyphaga	Romania	Adam Slipinski	Adam Slipinski	55	Roumania, 2007, I. Lobl
CSR006	Paracucujus rostratus	-	Boganiidae	Cucujoidea	Cucujiformia	Polyphaga	Australia, Macozamia cycad	Hermes Escalona	Adam Slipinski	3	Western Australia: Macozamia cycad, Escalona, 2012
CSR015	Micrambina sp.	Cryptophaginae: Cryptosomatulini	Cryptophagidae	Cucujoidea	Cucujiformia	Polyphaga	Australia, Queensland, Tinaroo Dam	Geoff Monteith	Adam Slipinski	10	Qld: Tinaroo Dam, 2009, Monteith
INB192	Curelius sp.	Atomariinae: Atomariini	Cryptophagidae	Cucujoidea	Cucujiformia	Polyphaga	China, Hubei prov., Dabieshan	Yun Li
CSR016	Platisus sp.	-	Cucujidae	Cucujoidea	Cucujiformia	Polyphaga	Australia, Canberra	Adam Slipinski	Adam Slipinski	11	ACT, Canberra, 2008, Slipinski
CSR087	Pediacus major	Cucujinae	Cucujidae	Cucujoidea	Cucujiformia	Polyphaga	Guatemala	Adam Slipinski	Adam Slipinski	161	Guatemala
CSR088	Cybocephalus sp.	Cybocephalinae	Cybocephalidae	Cucujoidea	Cucujiformia	Polyphaga	Australia, Queensland, Lamington National Park	Adam Slipinski	Adam Slipinski	89	Australia, QLD, Lamington NP.
CSR099	Thallis sp.	Dacninae	Erotylidae	Cucujoidea	Cucujiformia	Polyphaga	Australia, Queensland	Geoff Monteith	Adam Slipinski	126	Australia, Qld, Monteith
CSR100	Anadastus sp.	Languriinae	Erotylidae	Cucujoidea	Cucujiformia	Polyphaga	Australia, Queensland, Garradunga	Geoff Monteith	Adam Slipinski	119	Australia, Qld, Monteith
CSR101	Episcaphula sp.	Megalodacninae	Erotylidae	Cucujoidea	Cucujiformia	Polyphaga	Australia, Queensland, Tinaroo Dam	Geoff Monteith	Adam Slipinski	127	Australia, Qld, Monteith
CSR102	Cryptophilus sp.	Cryptohlininae	Erotylidae	Cucujoidea	Cucujiformia	Polyphaga	Australia, Queensland	Geoff Monteith	Adam Slipinski	122	Australia, Qld, Monteith
INB023	Episcapha sp.	Erotylinae	Erotylidae	Cucujoidea	Cucujiformia	Polyphaga	China, Guangdong prov., Dadongshan	Yun Li
INB029	Tetraphala sp.	Languriinae	Erotylidae	Cucujoidea	Cucujiformia	Polyphaga	China, Sichuan prov., Emeishan	Yun Li
INB004	Neohelota sp.	-	Helotidae	Cucujoidea	Cucujiformia	Polyphaga	China, Hunan prov., Badagongshan	Yun Li
CSR106	Hydnobioides sp.	-	Hobartiidae	Cucujoidea	Cucujiformia	Polyphaga	Australia, Queensland, Bunya Mountain	Geoff Monteith	Adam Slipinski	139	Australia, Bunya Mt., 2010, G. Monteith
CSR027	Notobrachypterus sp.	-	Kateretidae	Cucujoidea	Cucujiformia	Polyphaga	Australia, Queensland, Garradunga	Adam Slipinski	Adam Slipinski	16	WA: 2010, Gunter, lessard
CSR110	Laemophloeus sp.	-	Laemophloeidae	Cucujoidea	Cucujiformia	Polyphaga	Australia, Queensland, Tinaroo Falls	Geoff Monteith	Adam Slipinski	63	Australia, Queensland, Tinaroo Falls, Monteith eyc., 2009
INB193	Cryptolestes sp.	-	Laemophloeidae	Cucujoidea	Cucujiformia	Polyphaga	China, Guangdong prov., Guangzhou	Yun Li
CSR034	Mimemodes sp.	Monotominae	Monotomidae	Cucujoidea	Cucujiformia	Polyphaga	Australia, Queensland, Garradunga	Jack Hasenpusch	Adam Slipinski	20	Australia: QLD, Garradunga, Hasenpusch, 2010
CSR118	Monotomopsis sp.	Monotominae	Monotomidae	Cucujoidea	Cucujiformia	Polyphaga	Malaysia	Adam Slipinski	Adam Slipinski	164	Malaysia, Phang, Bolm.
CSR119	Rhizophagus sp.	Rhyzophaginae	Monotomidae	Cucujoidea	Cucujiformia	Polyphaga	Thailand, Chiang Mai, Doi Inthanon National Park	Adam Slipinski	Adam Slipinski	160	THAILAND, Chiang Mai
INB207	Thione sp.	Monotominae	Monotomidae	Cucujoidea	Cucujiformia	Polyphaga	China, Guangdong prov., Heishiding	Yun Li
CSR037	Myrabolia sp.	-	Myraboliidae	Cucujoidea	Cucujiformia	Polyphaga	Australia, New South Wales, Morton Nationa Park	Adam Slipinski	Adam Slipinski	58	Au: NSW
CSR121	Brachypeplus sp.	Cillaeinae	Nitidulidae	Cucujoidea	Cucujiformia	Polyphaga	Australia, Queensland, Barakula	Geoff Monteith	Adam Slipinski	86	Australia, Qld, Monteith
CSR122	Pallodes sp.	Nitidulinae: Cyllodini	Nitidulidae	Cucujoidea	Cucujiformia	Polyphaga	Australia, Queensland	Geoff Monteith	Adam Slipinski	98	Australia, Qld, Monteith
INB056	Urophorus sp.	-	Nitidulidae	Cucujoidea	Cucujiformia	Polyphaga	China, Fujian prov., Wuyishan	Yun Li
INB196	Carpophilus sp.	Carpophilinae	Nitidulidae	Cucujoidea	Cucujiformia	Polyphaga	China, Fujian prov., Wuyishan	Yun Li
INB197	Glischrochilus parvipustulatus	Cryptarchinae	Nitidulidae	Cucujoidea	Cucujiformia	Polyphaga	China, Hubei prov., Dabieshan	Yun Li
CSR125	Passandra sp.	-	Passandridae	Cucujoidea	Cucujiformia	Polyphaga	Australia, Queensland, Gordon's Creek	Geoff Monteith	Adam Slipinski	90	Australia, Qld, Monteith
CSR040	gen. sp.	-	Phalacridae	Cucujoidea	Cucujiformia	Polyphaga	Australia, Queensland, Lamington National Park	Geoff Monteith	Adam Slipinski	26	Lamington, IBISCA, Monteith 2008
CSR126	Phalacrinus sp.	Phaenocephalinae	Phalacridae	Cucujoidea	Cucujiformia	Polyphaga	Australia, Queensland, Lamington National Park	Geoff Monteith	Adam Slipinski	107	Australia, Qld, Monteith
INB122	Olibrus sp.	-	Phalacridae	Cucujoidea	Cucujiformia	Polyphaga	China, Hubei prov., Dabieshan	Yun Li
CSR127	Hymaea sp.	-	Phloeostichidae	Cucujoidea	Cucujiformia	Polyphaga	Australia, Queensland, Springbrook National Park	Geoff Monteith	Adam Slipinski	78	Australia, Springbrook NP. Monteith
CSR128	Rhopalobrachium crowsoni	-	Phloeostichidae	Cucujoidea	Cucujiformia	Polyphaga	Australia, Queensland, Lamington National Park	Adam Slipinski		91	Australia, QLD, Lamington NP.
CSR042	Propalticus sp.	-	Propalticidae	Cucujoidea	Cucujiformia	Polyphaga	Australia, Queensland, Garradunga	Geoff Monteith	Adam Slipinski	27	QLD, 2009, Monteith
CSR129	Ericmodes costatus	-	Protocucujidae	Cucujoidea	Cucujiformia	Polyphaga	Australia, Queensland, Lamington National Park	Adam Slipinski		79	Australia, QLD, Lamington NP.
CSR052	Uleiota sp.	Brontinae	Silvanidae	Cucujoidea	Cucujiformia	Polyphaga	Australia, Queensland, Tinaroo Dam	Geoff Monteith	Adam Slipinski	32	QLD, 2009, Monteith
CSR144	Cryptamorpha sp.	Psammoecini	Silvanidae	Cucujoidea	Cucujiformia	Polyphaga	Australia, Queensland, Barakula	Geoff Monteith	Adam Slipinski	125	Australia, Qld, Monteith
CSR145	Silvanoprus scuticollis	Silvaninae	Silvanidae	Cucujoidea	Cucujiformia	Polyphaga	Australia, Queensland, Garradunga	Jack Hasenpusch	Adam Slipinski	124	Australia: QLD, Garradunga, Hasenpusch, 2010
INB095	Psammoecus sp.	Silvaninae	Silvanidae	Cucujoidea	Cucujiformia	Polyphaga	China, Hubei prov., Dabieshan	Yun Li
INB124	Psammoecus sp.	Silvaninae	Silvanidae	Cucujoidea	Cucujiformia	Polyphaga	China, Hubei prov., Dabieshan	Yun Li
CSR053	Aspidiphorus sp.	Sphindinae	Sphindidae	Cucujoidea	Cucujiformia	Polyphaga	Australia, Queensland	Geoff Monteith	Adam Slipinski	33	Australia: Qld, 2009, Monteith
INB007	Acorynus sp.	Anthribinae: Acorynini	Anthribidae	Curculionoidea	Cucujiformia	Polyphaga	China, Hainan prov., Jianfengling	Yun Li
INB043	Ozotomerus sp.	Anthribinae	Anthribidae	Curculionoidea	Cucujiformia	Polyphaga	China, Hubei prov., Dabieshan	Yun Li
INB054	Xylinada sp.	Anthribinae	Anthribidae	Curculionoidea	Cucujiformia	Polyphaga	China, Jiangxi prov., Jinggangshan	Yun Li
INB102	Peribathys sp.	Anthribinae: Xenocerini	Anthribidae	Curculionoidea	Cucujiformia	Polyphaga	China, Guangdong prov., Dadongshan	Yun Li
INB051	Phymatapoderus sp.	Attelabinae	Attelabidae	Curculionoidea	Cucujiformia	Polyphaga	China, Hunan prov., Taoyuandong	Yun Li
INB074	Involvulus sp.	Rhynchitinae	Attelabidae	Curculionoidea	Cucujiformia	Polyphaga	China, Guangxi prov., Maoershan	Yun Li
INB076	Byctiscus sp.	Rhynchitinae	Attelabidae	Curculionoidea	Cucujiformia	Polyphaga	China, Sichuan prov., Jiuzhaigou	Yun Li
INB188	Paratrachelophorus sp.	Attelabinae	Attelabidae	Curculionoidea	Cucujiformia	Polyphaga	China, Yunnan prov., Cangshan	Yun Li
CSR067	Rhinotia sp.	Belinae	Belidae	Curculionoidea	Cucujiformia	Polyphaga	Australia, Queensland	Geoff Monteith	Adam Slipinski	108	Australia, Qld, Monteith
CSR075	Apion s.l. sp.	Apioninae	Brentidae	Curculionoidea	Cucujiformia	Polyphaga	Australia, Queensland, Lamington National Park	Adam Slipinski	Adam Slipinski	88	Australia, QLD, Lamington NP.
INB044	Baryrhynchus sp.	Brentinae	Brentidae	Curculionoidea	Cucujiformia	Polyphaga	China, Guangxi prov., Cengwanglaoshan	Yun Li
INB075	Apion s.l. sp.	Apioninae	Brentidae	Curculionoidea	Cucujiformia	Polyphaga	China, Hunan prov., Taoyuandong	Yun Li
INB199	Cylas sp.	Brentinae: Cyladini	Brentidae	Curculionoidea	Cucujiformia	Polyphaga	China, Hainan prov., Haikou	Yun Li
	Dendroctonus ponderosae	Scolytinae	Curculionidae	Curculionoidea	Cucujiformia	Polyphaga	Ensemble Genome
INB010	Episomus sp.	Entiminae	Curculionidae	Curculionoidea	Cucujiformia	Polyphaga	China, Guizhou prov., Leigongshan	Yun Li
INB045	gen. sp.	Platypodinae	Curculionidae	Curculionoidea	Cucujiformia	Polyphaga	China, Guangxi prov., Nonggang	Yun Li
INB048	Xylosandrus sp.	Scolytinae	Curculionidae	Curculionoidea	Cucujiformia	Polyphaga	China, Hubei prov., Dabieshan	Yun Li
INB184	Curculio sp.	Curculioninae: Curculionini	Curculionidae	Curculionoidea	Cucujiformia	Polyphaga	China, Sichuan prov., Emeishan	Yun Li
INB185	Peribleptus sp.	Molytinae: Molytini	Curculionidae	Curculionoidea	Cucujiformia	Polyphaga	China, Sichuan prov., Emeishan	Yun Li
CSR120	Aragomacer uniformis Kuschel	-	Nemonychidae	Curculionoidea	Cucujiformia	Polyphaga	Australia, Queensland, Bunya Mountain	Geoff Monteith	Adam Slipinski	144	Australia, Bunya Mt., 2010, G. Monteith
CSR033	Melittomma sp.	Melittommatinae	Lymexylidae	Lymexyloidea	Cucujiformia	Polyphaga	Australia, Queensland, Garradunga	Jack Hasenpusch	Adam Slipinski	17	Australia: QLD, Garradunga, Hasenpusch, 2010
INB094	Atractocerus sp.	Atractocerinae	Lymexylidae	Lymexyloidea	Cucujiformia	Polyphaga	China, Guangdong prov., Heishiding	Yun Li
CSR001	gen. sp.	-	Aderidae	Tenebrionoidea	Cucujiformia	Polyphaga	Australia, Queensland, Garradunga	Jack Hasenpusch	Adam Slipinski	1	Australia: QLD, Garradunga, Hasenpusch, 2010
INB206	gen. sp.	-	Aderidae	Tenebrionoidea	Cucujiformia	Polyphaga	China, Yunnan prov., Baihualing	Yun Li
CSR003	Lemodes sp.	Lemodinae	Anthicidae	Tenebrionoidea	Cucujiformia	Polyphaga	Australia, Queensland, Gordon's Creek	Geoff Monteith & Hermes Escalona	Adam Slipinski	2	Australia: Qld, Gordons Creek, 2010, Monteith & Escalona
CSR063	Anthicus s.l. sp.	Anthicinae	Anthicidae	Tenebrionoidea	Cucujiformia	Polyphaga	Australia, Queensland	Geoff Monteith	Adam Slipinski	145	Australia, Qld, Monteith
CSR064	Trichananca sp.	Lemodinae	Anthicidae	Tenebrionoidea	Cucujiformia	Polyphaga	Australia, Queensland	Geoff Monteith	Adam Slipinski	114	Australia, Qld, Monteith
CSR065	Macratria sp.	Macratriinae	Anthicidae	Tenebrionoidea	Cucujiformia	Polyphaga	Australia, Queensland, Charmillin Ck.	Geoff Monteith	Adam Slipinski	113	Australia, Qld, Monteith
INB050	Macratria sp.	Macratriinae	Anthicidae	Tenebrionoidea	Cucujiformia	Polyphaga	China, Yunnan prov., Baihualing	Yun Li
CSR066	Wattianus queenslandicus Kaszab	-	Archeocrypticidae	Tenebrionoidea	Cucujiformia	Polyphaga	Australia, Queensland	Geoff Monteith	Adam Slipinski	99	Australia, Qld, Monteith
CSR069	Synercticus sp.	-	Boridae	Tenebrionoidea	Cucujiformia	Polyphaga	Australia, Queensland, Kroombit Tops National Park	Geoff Monteith	Adam Slipinski	77	Australia, Qld, Monteith
CSR013	Cis sp.	Ciinae	Ciidae	Tenebrionoidea	Cucujiformia	Polyphaga	Australia, Tasmania	Tom Weir & Cate Lemann	Adam Slipinski	6	Tasmania: 2008, Weit & Lemann
CSR080	Cis sp.	Ciinae	Ciidae	Tenebrionoidea	Cucujiformia	Polyphaga	Australia, Queensland	Geoff Monteith	Adam Slipinski	97	Australia, Qld, Monteith
CSR081	Australocis sp.	-	Ciidae	Tenebrionoidea	Cucujiformia	Polyphaga	Australia, Queensland	Geoff Monteith	Adam Slipinski	105	Australia, Qld, Monteith
CSR105	Rhizonium antiquum	-	Incertae Sedis	Tenebrionoidea	Cucujiformia	Polyphaga	New Zealand, Kauri Groove	Hermes Escalona	Adam Slipinski	163	New Zealand, Kauri Groove, H. Escalona
INB049	Ischalia sp.	-	Ischaliidae	Tenebrionoidea	Cucujiformia	Polyphaga	China, Jiangxi prov., Sanqingshan	Yun Li
INB055	Dircaeomorpha sp.	Melandryinae: Dircaeini	Melandryidae	Tenebrionoidea	Cucujiformia	Polyphaga	China, Guangxi prov., Cengwanglaoshan	Yun Li
INB203	gen. sp.	Melandryinae	Melandryidae	Tenebrionoidea	Cucujiformia	Polyphaga	China, Fujian prov., Daiyunshan	Yun Li
CSR114	Zonitis s.l. sp.	Nemognathinae	Meloidae	Tenebrionoidea	Cucujiformia	Polyphaga	Australia, Queensland, Mt. Garnet	Jack Hasenpusch	Adam Slipinski	83	Australia: QLD, Mt Garnet, Hasenpusch, 2010
INB093	Epicauta sp.	Meloinae: Epicautini	Meloidae	Tenebrionoidea	Cucujiformia	Polyphaga	China, Hunan prov., Taoyuandong	Yun Li
INB034	Hoshihananomia sp.	Mordellinae	Mordellidae	Tenebrionoidea	Cucujiformia	Polyphaga	China, Hubei prov., Dabieshan	Yun Li
CSR035	Nototriphyllus sp.	Mycetophaginae	Mycetophagidae	Tenebrionoidea	Cucujiformia	Polyphaga	Australia, Queensland, Garradunga	Geoff Monteith	Adam Slipinski	21	QLD, 2009, Monteith
INB047	Mycetophagus sp.	Mycetophaginae	Mycetophagidae	Tenebrionoidea	Cucujiformia	Polyphaga	China, Hubei prov., Dabieshan	Yun Li
CSR036	Trichosalpingus sp.	Eurypinae	Mycteridae	Tenebrionoidea	Cucujiformia	Polyphaga	Australia, Queensland, Tinaroo Lake	Geoff Monteith	Adam Slipinski	22	QLD, 2009, Monteith
CSR123	Thelyphassa sp.	Oedemerinae	Oedemeridae	Tenebrionoidea	Cucujiformia	Polyphaga	Australia, New South Wales, Morton Nationa Park	Adam Slipinski	Adam Slipinski	82	Australia, NSW, Morton N.P. Manchester etc.
CSR124	Pseudolycus sp.	Oedemerinae	Oedemeridae	Tenebrionoidea	Cucujiformia	Polyphaga	Australia, Tasmania	Marek Wanat	Adam Slipinski	100	Australia, Tasmania, Wanat
INB033	Ditylus sp.	Oedemerinae	Oedemeridae	Tenebrionoidea	Cucujiformia	Polyphaga	China, Gansu prov., Guan'ergou	Yun Li
CSR047	Morpholycus sp.	Pilipalpinae	Pyrochroidae	Tenebrionoidea	Cucujiformia	Polyphaga	Australia, Queensland, Tenison woods	Geoff Monteith	Adam Slipinski	31	QLD: Namboor, Monteith, 2009
CSR130	Morpholycus monilicornis Lea	Pilipalpinae	Pyrochroidae	Tenebrionoidea	Cucujiformia	Polyphaga	Australia, Queensland, Bunya Mountain	Geoff Monteith	Adam Slipinski	154	Australia, Bunya Mt., 2010, G. Monteith
INB020	Pseudopyrochroa sp.	Pyrochroinae	Pyrochroidae	Tenebrionoidea	Cucujiformia	Polyphaga	China, Yunnan prov., Yulongshan	Yun Li
INB027	Eupyrochroa insignita	Pyrochroinae	Pyrochroidae	Tenebrionoidea	Cucujiformia	Polyphaga	China, Jiangxi prov., Sanqingshan	Yun Li
CSR131	Anaplopus sp.	-	Pythidae	Tenebrionoidea	Cucujiformia	Polyphaga	Australia, Queensland, Mt. Tamborine	Geoff Monteith	Adam Slipinski	76	Australia, Queensland, Monteith
CSR050	Trigonodera sp.	Ptilophorinae	Ripiphoridae	Tenebrionoidea	Cucujiformia	Polyphaga	Australia, Queensland, Tinaroo Lake	Geoff Monteith	Adam Slipinski	30	QLD, 2009, Monteith
CSR133	Rhipidioides sp.	Rhipidinae	Ripiphoridae	Tenebrionoidea	Cucujiformia	Polyphaga	Australia	Adam Slipinski		106	South Australia
CSR051	Orphanotrophium pallidipennis Lea	Salpinginae	Salpingidae	Tenebrionoidea	Cucujiformia	Polyphaga	Australia, Queensland	Geoff Monteith	Adam Slipinski	53	QLD, 2010, Monteith
CSR134	Euryplatus dimidiatus	Inopeplinae	Salpingidae	Tenebrionoidea	Cucujiformia	Polyphaga	Australia, Queensland	Geoff Monteith	Adam Slipinski	112	Australia, Qld, Monteith
CSR135	Orphanotrophium sp.	Salpinginae	Salpingidae	Tenebrionoidea	Cucujiformia	Polyphaga	Australia, Queensland	Geoff Monteith	Adam Slipinski	151	Australia, Qld, Monteith
CSR136	Ocholissa sp.	Trogocryptinae	Salpingidae	Tenebrionoidea	Cucujiformia	Polyphaga	Australia, Queensland, Daintree Area	Hermes Escalona	Adam Slipinski	95	Australia, QLD, Daintree Area, Escalona
INB205	Scraptia sp.	Scraptiinae	Scraptiidae	Tenebrionoidea	Cucujiformia	Polyphaga	China, Hunan prov., Taoyuandong	Yun Li
	Tribolium castaneum	Tenebrioninae	Tenebrionidae	Tenebrionoidea	Cucujiformia	Polyphaga	Ensemble Genome
CSR147	Amarygmus sp.	Tenebrioninae: Amarygmini	Tenebrionidae	Tenebrionoidea	Cucujiformia	Polyphaga	Australia, Queensland	Geoff Monteith	Adam Slipinski	64	Australia, Queensland, Monteith
CSR148	Cyphaleus sp.	Tenebrioninae: Heleini	Tenebrionidae	Tenebrionoidea	Cucujiformia	Polyphaga	Australia, Queensland, Bunya Mountain	Geoff Monteith	Adam Slipinski	66	Australia, Bunya Mt., 2010, G. Monteith
CSR149	Adelium sp.	Lagriinae: Adeliini	Tenebrionidae	Tenebrionoidea	Cucujiformia	Polyphaga	Australia, Queensland, Mt. Bartle Frere	Geoff Monteith	Adam Slipinski	67	Australia, Qld, Mt. Bartle Fere, Monteith
CSR150	Cillibus sp.	Tenebrioninae: Heleini	Tenebrionidae	Tenebrionoidea	Cucujiformia	Polyphaga	Australia, Western Australia, Wapole	Nicole Gunter	Adam Slipinski	68	Australia, WA, Wapole, Gunter
CSR151	Palorus sp.	Tenebrioninae: Palorini	Tenebrionidae	Tenebrionoidea	Cucujiformia	Polyphaga	Australia, Queensland	Geoff Monteith	Adam Slipinski	72	Australia, Qld, Monteith
CSR152	Derispia sp.	Diaperinae: Leiochrinini	Tenebrionidae	Tenebrionoidea	Cucujiformia	Polyphaga	Australia, Queensland, Garradunga	Jack Hasenpusch	Adam Slipinski	73	Australia: QLD, Garradunga, Hasenpusch, 2010
CSR153	Cossyphus sp.	Lagriinae: Cossyphini	Tenebrionidae	Tenebrionoidea	Cucujiformia	Polyphaga	Australia, Western Australia	Adam Slipinski		74	Australia, WA,
CSR154	Tanychilus sp.	Alleculinae: Alleculini	Tenebrionidae	Tenebrionoidea	Cucujiformia	Polyphaga	Australia, New South Wales	Nicole Gunter	Adam Slipinski	69	Australia, NSW, Gunter
CSR155	Platydema sp.	Diaperinae: Diaperini	Tenebrionidae	Tenebrionoidea	Cucujiformia	Polyphaga	Australia, Queensland, Tinaroo Dam	Geoff Monteith	Adam Slipinski	70	Australia, Queensland, Tinaroo Dam, Monteith eyc., 2009
CSR156	Tyrtaeus sp.	Diaperinae: Gnathidiini	Tenebrionidae	Tenebrionoidea	Cucujiformia	Polyphaga	Australia, Queensland, Garradunga	Jack Hasenpusch	Adam Slipinski	71	Australia: QLD, Garradunga, Hasenpusch, 2010
CSR157	Ecnolagria sp.	Lagriinae: Lagriini	Tenebrionidae	Tenebrionoidea	Cucujiformia	Polyphaga	Australia, Canberra	Adam Slipinski	Adam Slipinski	104	Aystralia, Canberra, Slipinski
INB046	Chlorophila sp.	Lagriinae: Lagriini	Tenebrionidae	Tenebrionoidea	Cucujiformia	Polyphaga	China, Hubei prov., Dashennongjia	Yun Li
INB072	Derispia sp.	Diaperinae: Leiochrinini	Tenebrionidae	Tenebrionoidea	Cucujiformia	Polyphaga	China, Guangdong prov., Dadongshan	Yun Li
INB073	Cteniopinus sp.	Alleculinae: Cteniopodini	Tenebrionidae	Tenebrionoidea	Cucujiformia	Polyphaga	China, Guangdong prov., Heishiding	Yun Li
INB180	Strongylium sp.	Stenochiinae: Stenochiini	Tenebrionidae	Tenebrionoidea	Cucujiformia	Polyphaga	China, Guangxi prov., Cengwanglaoshan	Yun Li
INB181	Cryphaeus sp.	Tenebrioninae: Toxicini	Tenebrionidae	Tenebrionoidea	Cucujiformia	Polyphaga	China, Sichuan prov., Hailuogou	Yun Li
INB208	Trictenotoma sp.	-	Trictenotomidae	Tenebrionoidea	Cucujiformia	Polyphaga	China, Guangxi prov., Xin'an	Yun Li
CSR161	Ulodes sp.	-	Ulodidae	Tenebrionoidea	Cucujiformia	Polyphaga	Australia, Queensland, Bunya Mountain	Geoff Monteith	Adam Slipinski	65	Australia, Bunya Mt., 2010, G. Monteith
CSR162	Meryx sp.	-	Ulodidae	Tenebrionoidea	Cucujiformia	Polyphaga	Australia, Queensland, Bunya Mountain	Geoff Monteith	Adam Slipinski	143	Australia, Bunya Mt., 2010, G. Monteith
CSR060	Monomma sp.	Monomminae	Zopheridae	Tenebrionoidea	Cucujiformia	Polyphaga	Thailand, Chaiyaphum, Pa Hin Ngam National Park	Adam Slipinski	Adam Slipinski	59	THAILAND material
CSR061	Bitoma sp.	Colydiinae	Zopheridae	Tenebrionoidea	Cucujiformia	Polyphaga	Australia	Adam Slipinski	Adam Slipinski	62	Australia
CSR163	Zopherosis georgei	Zopherinae	Zopheridae	Tenebrionoidea	Cucujiformia	Polyphaga	Australia, Queensland, Eugenella national park	Geoff Monteith	Adam Slipinski	158	Australia, Qld, Monteith - Eugenella NP.
CSR091	Derodontus sp.	Derodontinae	Derodontidae	Derodontoidea	Derodontiformia	Polyphaga	USA, Maryland, Hayatsville	Adam Slipinski	Adam Slipinski	75	USA, Maryland, Hayatsville, 18.xi.08
CSR026	Derolathrus sp.	-	Jacobsoniidae	Derodontoidea	Derodontiformia	Polyphaga	Australia, Queensland, Garradunga	Geoff Monteith	Adam Slipinski	23	QLD, 2009, Monteith
CSR109	Derolathrus sp.	-	Jacobsoniidae	Derodontoidea	Derodontiformia	Polyphaga	Australia, New South Wales, Morton Nationa Park	Geoff Monteith	Adam Slipinski	135	Australia, NSW, Monteith
CSR038	Nosodendron sp.	-	Nosodendridae	Derodontoidea	Derodontiformia	Polyphaga	Australia, Queensland, Garradunga	Geoff Monteith	Adam Slipinski	24	QLD, 2010, Monteith
INB018	Coroebus sp.	Agrilinae	Buprestidae	Buprestoidea	Elateriformia	Polyphaga	China, Fujian prov., Wuyishan	Yun Li
INB083	Dicerca sp.	Chrysochroinae	Buprestidae	Buprestoidea	Elateriformia	Polyphaga	China, Sichuan prov., Jiuzhaigou	Yun Li
INB084	Trachys sp.	Agrilinae	Buprestidae	Buprestoidea	Elateriformia	Polyphaga	China, Hubei prov., Dabieshan	Yun Li
CSR008	Notolioon sp.	Byrrhinae	Byrrhidae	Byrrhoidea	Elateriformia	Polyphaga	Australia, Queensland, Nambour turnoff on Hwy	Geoff Monteith	Adam Slipinski	5	QLD: Namboor, Monteith, 2009
CSR076	Microchaetes sp.	Syncalyptinae	Byrrhidae	Byrrhoidea	Elateriformia	Polyphaga	Australia, Queensland	Geoff Monteith	Adam Slipinski	129	Australia, Qld, Monteith
INB053	Cytilus sp.	Byrrhinae	Byrrhidae	Byrrhoidea	Elateriformia	Polyphaga	China, Sichuan prov., Labahe	Yun Li
CSR009	Ennometes sp.	-	Callirhipidae	Byrrhoidea	Elateriformia	Polyphaga	Australia, Queensland, Garradunga	Jack Hasenpusch	Adam Slipinski	4	Australia: QLD, Garradunga, Hasenpusch, 2010
INB119	Simianus sp.	-	Callirhipidae	Byrrhoidea	Elateriformia	Polyphaga	China, Yunnan prov., Baihualing	Yun Li
CSR012	Chelonarium sp.	-	Chelonariidae	Byrrhoidea	Elateriformia	Polyphaga	Venezuela, Carabobo, Cumbres de Canoado	Hermes Escalona	Adam Slipinski	56	Venezuela: H. Escalona
CSR019	Helichus sp.	-	Dryopidae	Byrrhoidea	Elateriformia	Polyphaga	Indonesia	Chris A. M. Reid	Adam Slipinski	46	Indonesia, Ch. Reid
INB166	Pachyparnus sp.	-	Dryopidae	Byrrhoidea	Elateriformia	Polyphaga	China, Hongkong	Yun Li
INB194	Helichus sp.	-	Dryopidae	Byrrhoidea	Elateriformia	Polyphaga	China, Guangdong prov., Heishiding	Yun Li
CSR093	Graphelmis sp.	-	Elmidae	Byrrhoidea	Elateriformia	Polyphaga	Australia, Western Australia	Adam Slipinski	Adam Slipinski	92	Australia, WA,
CSR094	Stetholus sp.	Larainae	Elmidae	Byrrhoidea	Elateriformia	Polyphaga	Australia, Western Australia, Milstream National Park	Adam Slipinski	Adam Slipinski	110	Australia, WA: Milstream NP. Slipinski
INB038	Stenelmis sp.	Elminae	Elmidae	Byrrhoidea	Elateriformia	Polyphaga	China, Guangdong prov., Heishiding	Yun Li
INB025	Eulichas sp.	-	Eulichadidae	Byrrhoidea	Elateriformia	Polyphaga	China, Hainan prov., Jianfengling	Yun Li
INB092	Heterocerus sp.	Heterocerinae	Heteroceridae	Byrrhoidea	Elateriformia	Polyphaga	China, Hubei prov., Dabieshan	Yun Li
CSR112	Byrrhinus sp.	Limnichinae	Limnichidae	Byrrhoidea	Elateriformia	Polyphaga	Australia, Queensland	Geoff Monteith	Adam Slipinski	81	Australia, Qld, Monteith
INB042	Pelochares sp.	Limnichinae	Limnichidae	Byrrhoidea	Elateriformia	Polyphaga	China, Hubei prov., Dabieshan	Yun Li
INB082	Cephalobyrrhus sp.	Cephalobyrrhinae	Limnichidae	Byrrhoidea	Elateriformia	Polyphaga	China, Sichuan prov., Wawushan	Yun Li
TH1	Limnichus sp.	Limnichinae	Limnichidae	Byrrhoidea	Elateriformia	Polyphaga	Thailand, Nakhon Ratchasima, Khao Yai National park	Adam Slipinski		TH1	Thailand Khao Yai National park, Malaise Trap, 19-26.v.2007, Wirat Sukho, 12271
CSR043	Sclerocyphon sp.	Eubriinae	Psephenidae	Byrrhoidea	Elateriformia	Polyphaga	Australia, Queensland, Port Hinchinbrook	David C. Rentz	Adam Slipinski	25	QLD, 2010, Rentz
INB052	Schinostethus sp.	Eubriinae	Psephenidae	Byrrhoidea	Elateriformia	Polyphaga	China, Guangxi prov., Damingshan	Yun Li
INB080	Schinostethus sp.	Eubriinae	Psephenidae	Byrrhoidea	Elateriformia	Polyphaga	China, Jiangxi prov., Sanqingshan	Yun Li
INB081	Mataeopsephus sp.	Psepheninae	Psephenidae	Byrrhoidea	Elateriformia	Polyphaga	China, Hubei prov., Dabieshan	Yun Li
INB015	Ptilodactyla sp.	Ptilodactylinae	Ptilodactylidae	Byrrhoidea	Elateriformia	Polyphaga	China, Guangxi prov., Cengwanglaoshan	Yun Li
INB079	Epilichas sp.	Anchytarsinae	Ptilodactylidae	Byrrhoidea	Elateriformia	Polyphaga	China, Fujian prov., Wuyishan	Yun Li
INB028	Dascillus sp.	Dascillinae	Dascillidae	Dascilloidea	Elateriformia	Polyphaga	China, Sichuan prov., Jiuzhaigou	Yun Li
INB200	Metallidascillus sp.	Dascillinae	Dascillidae	Dascilloidea	Elateriformia	Polyphaga	China, Sichuan prov., Emeishan	Yun Li
CSR049	Oligorhipis bifossata	-	Rhipiceridae	Dascilloidea	Elateriformia	Polyphaga	New Caledonia	Marek Wanat	Adam Slipinski	50	New Caledonia, M. Wanat
CSR004	Artematopus sp.	Artematopodinae	Artematopodidae	Elateroidea	Elateriformia	Polyphaga	Venezuela, Aragua, Rancho Grande	Hermes Escalona	Adam Slipinski	41	Venezuela: H. Escalona
INB202	Eurypogon sp.	Artematopodinae	Artematopodidae	Elateroidea	Elateriformia	Polyphaga	China, Sichuan prov., Liziping	Yun Li
CSR077	Heteromastix sp.	Silinae?	Cantharidae	Elateroidea	Elateriformia	Polyphaga	Australia	Adam Slipinski	Adam Slipinski	123	Australia, WA,
INB001	Themus sp.	Cantharinae	Cantharidae	Elateroidea	Elateriformia	Polyphaga	China, Yunnan prov., Habashan	Yun Li
INB063	Themus sp.	Cantharinae	Cantharidae	Elateroidea	Elateriformia	Polyphaga	China, Sichuan prov., Liziping	Yun Li
INB064	Prothemus sp.	Cantharinae	Cantharidae	Elateroidea	Elateriformia	Polyphaga	China, Hunan prov., Badagongshan	Yun Li
INB065	Ichthyurus bourgeoisi	Chauliognathinae	Cantharidae	Elateroidea	Elateriformia	Polyphaga	China, Hunan prov., Taoyuandong	Yun Li
INB153	Laemoglyptus sp.	Silinae	Cantharidae	Elateroidea	Elateriformia	Polyphaga	China, Taiwan, Taipei, Pinglin	Yun Li
INB154	Malthinus sp.	Malthininae	Cantharidae	Elateroidea	Elateriformia	Polyphaga	China, Hunan prov., Badagongshan	Yun Li
INB155	Lycocerus sp.	Cantharinae	Cantharidae	Elateroidea	Elateriformia	Polyphaga	China, Yunnan prov., Baihualing	Yun Li
INB156	Fissocantharis sp.	Cantharinae	Cantharidae	Elateroidea	Elateriformia	Polyphaga	China, Hunnan prov., Taoyuandong	Yun Li
CSR092	Osslimus sp.	Lissominae	Elateridae	Elateroidea	Elateriformia	Polyphaga	Australia, Queensland, Mt. Tamborine	Hermes Escalona	Adam Slipinski	131	Australia, Qld, Escalona
INB016	Hemicrepidius sp.	Denticollinae?	Elateridae	Elateroidea	Elateriformia	Polyphaga	China, Fujian prov., Wuyishan	Yun Li
INB159	Pectocera sp.	Elaterinae: Oxynopterini	Elateridae	Elateroidea	Elateriformia	Polyphaga	China, Hunan prov., Taoyuandong	Yun Li
INB160	Agrypnus sp.	Agryptinae	Elateridae	Elateroidea	Elateriformia	Polyphaga	China, Sichuan prov., Jiuzhaigou	Yun Li
INB161	Ampedus sp.	Elaterinae: Ampedini	Elateridae	Elateroidea	Elateriformia	Polyphaga	China, Sichuan prov., Jiuzhaigou	Yun Li
INB162	Denticollis sp.	Denticollinae	Elateridae	Elateroidea	Elateriformia	Polyphaga	China, Sichuan prov., Jiuzhaigou	Yun Li
INB163	Penia sp.	Dendrometrinae	Elateridae	Elateroidea	Elateriformia	Polyphaga	China, Sichuan prov., Emeishan	Yun Li
INB164	gen. sp.	-	Elateridae	Elateroidea	Elateriformia	Polyphaga	China, Sichuan prov., Emeishan	Yun Li
INB165	Denticollis sp.	Denticollinae	Elateridae	Elateroidea	Elateriformia	Polyphaga	China, Hunan prov., Badagongshan	Yun Li
INB210	Cardiotarsus sp.	Cardiophorinae	Elateridae	Elateroidea	Elateriformia	Polyphaga	China, Guizhou prov., Leigongshan	Yun Li
INB211	Melanotus sp.	Elaterinae: Melanotini	Elateridae	Elateroidea	Elateriformia	Polyphaga	China, Hunan prov., Taoyuandong	Yun Li
TH4	Cebrio sp.	Cebrioninae	Elateridae	Elateroidea	Elateriformia	Polyphaga	Thailand, Nakhon Ratchasima, Khao Yai National park	Adam Slipinski		TH4	Thailand Khao Yai National park, Malaise Trap, 19-26.v.2007, Wirat Sukho, 12271
CSR022	Anischia sp.	Anishiinae	Eucnemidae	Elateroidea	Elateriformia	Polyphaga	Fiji, Viti Levu, Nadarivatu	Chris A. M. Reid	Adam Slipinski	40	Fiji: Ch. Reid
CSR104	Hemiopsida sp.	Macraulacinae: Echtrogasterini	Eucnemidae	Elateroidea	Elateriformia	Polyphaga	Australia, Queensland, Lamington National Park	Adam Slipinski	Adam Slipinski	153	Australia, QLD, Lamington NP.
INB035	Otho sp.	-	Eucnemidae	Elateroidea	Elateriformia	Polyphaga	China, Yunnan prov., Baihualing	Yun Li
INB017	Pyrocoelia sp.	Lampyrinae	Lampyridae	Elateroidea	Elateriformia	Polyphaga	China, Guizhou prov., Fanjinshan	Yun Li
INB059	Vesta sp.	Lampyrinae	Lampyridae	Elateroidea	Elateriformia	Polyphaga	China, Hunan prov., Taoyuandong	Yun Li
INB060	Pristolycus sp.	Lampyrinae	Lampyridae	Elateroidea	Elateriformia	Polyphaga	China, Yunnan prov., Baihualing	Yun Li
INB061	Luciola sp.	Luciolinae	Lampyridae	Elateroidea	Elateriformia	Polyphaga	China, Hubei prov., Dabieshan	Yun Li
INB062	Cyphonocerus sp.	Cyphonocerinae	Lampyridae	Elateroidea	Elateriformia	Polyphaga	China, Hunan prov., Taoyuandong	Yun Li
INB157	Drilaster sp.	Ototretinae	Lampyridae	Elateroidea	Elateriformia	Polyphaga	China, Hunan prov., Badagongshan	Yun Li
INB158	Diaphanes sp.	Lampyrinae	Lampyridae	Elateroidea	Elateriformia	Polyphaga	China, Jiangxi prov., Jiulianshan	Yun Li
TH3	Gorhamia sp.	Ototretinae	Lampyridae	Elateroidea	Elateriformia	Polyphaga	Thailand, Nakhon Ratchasima, Khao Yai National park	Adam Slipinski		TH3	Thailand Khao Yai National park, Malaise Trap, 19-26.v.2007, Wirat Sukho, 12271
CSR113	Porrostoma sp.	Lycinae: Metriorrhynchini	Lycidae	Elateroidea	Elateriformia	Polyphaga	Australia, New South Wales, Gundaroo	Nicole Gunter	Adam Slipinski	87	Australia, NSW, Gunter
YL0447	Benibotarus sp.	Dictyopterinae	Lycidae	Elateroidea	Elateriformia	Polyphaga	China, Hubei prov., Dabieshan	Yun Li
YL0454	Dilophotes sp.	Ateliinae	Lycidae	Elateroidea	Elateriformia	Polyphaga	China, Sichuan prov., Liziping	Yun Li
YL0458	Platerodrilus sp.	Lyropaeinae	Lycidae	Elateroidea	Elateriformia	Polyphaga	China, Hainan prov., Yinggeling	Yun Li
YL0478	Libnetis sp.	Libnetinae	Lycidae	Elateroidea	Elateriformia	Polyphaga	China, Yunnan prov., Baihualing	Yun Li
YL0509	Macrolycus sichuanensis	Lycinae: Macrolycini	Lycidae	Elateroidea	Elateriformia	Polyphaga	China, Sichuan prov., Emeishan	Yun Li
YL0616	Lycostomus sp.	Lycinae: Lycini	Lycidae	Elateroidea	Elateriformia	Polyphaga	China, Sichuan prov., Liziping	Yun Li
INB127	Drilonius sp.	-	Omethidae	Elateroidea	Elateriformia	Polyphaga	China, Yunnan prov., Baihualing	Yun Li
INB129	Drilonius sp.	-	Omethidae	Elateroidea	Elateriformia	Polyphaga	China, Hubei prov., Dabieshan	Yun Li
CSR041	Stenophrixothrix sp.	Mastinocerini	Phengodidae	Elateroidea	Elateriformia	Polyphaga	Venezuela	Hermes Escalona	Adam Slipinski	47	Venezuela: H. Escalona
CSR048	Rhagophthalmus sp.	-	Rhagophthalmidae	Elateroidea	Elateriformia	Polyphaga	Thailand	Adam Slipinski	Adam Slipinski	60	THAILAND material
CSR132	Rhagophthalmus sp.	-	Rhagophthalmidae	Elateroidea	Elateriformia	Polyphaga	Thailand, Chiang Mai	Adam Slipinski		162	THAILAND, Chiang Mai
INB128	gen. sp.	-	Rhagophthalmidae	Elateroidea	Elateriformia	Polyphaga	China, Yunnan prov., Caiyanghe	Yun Li
CSR056	Trixagus sp.	-	Throscidae	Elateroidea	Elateriformia	Polyphaga	Australia, Queensland	Geoff Monteith	Adam Slipinski	36	Australia: Qld, 2009, Monteith
INB125	Trixagus sp.	-	Throscidae	Elateroidea	Elateriformia	Polyphaga	China, Sichuan prov., Jiuzhaigou	Yun Li
CSR137	Australobolbus sp.	Bolboceratinae	Geotrupidae	Scarabaeoidea	Scarabaeiformia	Polyphaga	Australia, Queensland, Garradunga	Jack Hasenpusch	Adam Slipinski	147	Australia: QLD, Garradunga, Hasenpusch, 2010
INB097	Geotrupes sp.	Geotrupinae	Geotrupidae	Scarabaeoidea	Scarabaeiformia	Polyphaga	China, Sichuan prov., Emeishan	Yun Li
INB011	Amphicoma sp.	-	Glaphyridae	Scarabaeoidea	Scarabaeiformia	Polyphaga	China, Hunan prov., Badagongshan	Yun Li
CSR025	Liparochrus sp.	Hybosorinae	Hybosoridae	Scarabaeoidea	Scarabaeiformia	Polyphaga	Australia, Queensland, Garradunga	Geoff Monteith	Adam Slipinski	15	QLD, 2009, Monteith
CSR138	Cyphopisthes sp.	Ceratocanthinae	Hybosoridae	Scarabaeoidea	Scarabaeiformia	Polyphaga	Australia, Queensland	Hermes Escalona	Adam Slipinski	152	Australia, Qld, Escalona
INB098	Phalacrognathus muelleri	Lampriminae	Lucanidae	Scarabaeoidea	Scarabaeiformia	Polyphaga	Australia	Yun Li
INB099	Cyclommatus metallifer	Lucaninae	Lucanidae	Scarabaeoidea	Scarabaeiformia	Polyphaga	Captive breed	Yun Li
INB148	Aegus sp.	Lucaninae	Lucanidae	Scarabaeoidea	Scarabaeiformia	Polyphaga	China, Hunan prov., Taoyuandong	Yun Li
INB057	Ceracupes sp.	Aulacocyclinae	Passalidae	Scarabaeoidea	Scarabaeiformia	Polyphaga	China, Yunnan prov., Baihualing	Yun Li
INB096	Aceraius sp.	-	Passalidae	Scarabaeoidea	Scarabaeiformia	Polyphaga	China, Guangxi prov., Shiwandashan	Yun Li
CSR139	Carneodon sp.	Dynastinae	Scarabaeidae	Scarabaeoidea	Scarabaeiformia	Polyphaga	Australia, Western Australia	Adam Slipinski		148	Australia, WA,
CSR140	Heteronyx sp.	Melolonthinae	Scarabaeidae	Scarabaeoidea	Scarabaeiformia	Polyphaga	Australia, Queensland, Lamington National Park	Geoff Monteith	Adam Slipinski	150	Australia, Qld, Monteith
CSR141	Anomala antiqua	Rutelinae	Scarabaeidae	Scarabaeoidea	Scarabaeiformia	Polyphaga	Australia, Queensland, Mt. Garnet	Jack Hasenpusch	Adam Slipinski	146	Australia: QLD, Mt Garnet, Hasenpusch, 2010
CSR142	Onthophagus gazella	Scarabaeinae	Scarabaeidae	Scarabaeoidea	Scarabaeiformia	Polyphaga	Australia, Northen Territory, Fish River Stn Res.	Geoff Monteith	Adam Slipinski	149	Australia, NSW, Monteith
INB002	Rhyparus sp.	Aphodiinae	Scarabaeidae	Scarabaeoidea	Scarabaeiformia	Polyphaga	China, Sichuan prov., Hailuogou	Yun Li
INB104	Protaetia aerata	Cetoniinae	Scarabaeidae	Scarabaeoidea	Scarabaeiformia	Polyphaga	China, Guangdong prov., Guangzhou	Yun Li
INB145	Mimela sp.	Rutelinae	Scarabaeidae	Scarabaeoidea	Scarabaeiformia	Polyphaga	China, Guangxi prov., Maoershan	Yun Li
INB146	Copris sp.	Scarabaeinae	Scarabaeidae	Scarabaeoidea	Scarabaeiformia	Polyphaga	China, Hubei prov., Dabieshan	Yun Li
INB147	Ectinohoplia sp.	Melolonthinae	Scarabaeidae	Scarabaeoidea	Scarabaeiformia	Polyphaga	China, Guangxi prov., Maoershan	Yun Li
INB149	Dasyvalgus sp.	Cetoniinae: Valgini	Scarabaeidae	Scarabaeoidea	Scarabaeiformia	Polyphaga	China, Hubei prov., Dabieshan	Yun Li
INB151	Cheirotonus jansoni	Euchirinae	Scarabaeidae	Scarabaeoidea	Scarabaeiformia	Polyphaga	China, Hainan prov., Jianfengling	Yun Li
INB169	Allomyrina dichotoma	Dynastinae	Scarabaeidae	Scarabaeoidea	Scarabaeiformia	Polyphaga	China, Hunan prov., Taoyuandong	Yun Li
CSR057	Omorgus sp.	-	Trogidae	Scarabaeoidea	Scarabaeiformia	Polyphaga	Australia, Queensland, East Claudie River	Geoff Monteith & Hermes Escalona	Adam Slipinski	34	Australia: Qld, Gordons Creek, 2010, Monteith & Escalona
INB036	Trox sp.	-	Trogidae	Scarabaeoidea	Scarabaeiformia	Polyphaga	China, Zhejiang prov., Xitianmu	Yun Li
CSR082	Clambus sp.	-	Clambidae	Scirtoidea	Scirtiformia	Polyphaga	Australia, Queensland	Geoff Monteith	Adam Slipinski	137	Australia, Qld, Monteith
CSR021	Noteucinetus sp.	-	Eucinetidae	Scirtoidea	Scirtiformia	Polyphaga	Australia, Queensland, East Claudie River	Geoff Monteith	Adam Slipinski	44	Au: Queensland, East Claudie River, Dec. 2010, G. Monteith
CSR103	Noteucinetus sp.	-	Eucinetidae	Scirtoidea	Scirtiformia	Polyphaga	Australia, Queensland, Lamington National Park	Adam Slipinski	Adam Slipinski	140	Australia, QLD, Lamington NP.
CSR143	Pseudomicrocara sp.	-	Scirtidae	Scirtoidea	Scirtiformia	Polyphaga	Australia, Western Australia	Adam Slipinski		156	Australia, WA,
INB041	gen. sp.	Scirtinae	Scirtidae	Scirtoidea	Scirtiformia	Polyphaga	China, Sichuan prov., Jiuzhaigou	Yun Li
INB133	Elodes sp.	Scirtinae	Scirtidae	Scirtoidea	Scirtiformia	Polyphaga	China, Fujian prov., Wuyishan	Yun Li
CSR023	Platysoma sp.	Histerinae	Histeridae	Hydrophiloidea	Staphyliniformia	Polyphaga	Australia, Queensland	Geoff Monteith	Adam Slipinski	13	QLD: 2010, Monteith
CSR024	Saprinus sp.	Saprininae	Histeridae	Hydrophiloidea	Staphyliniformia	Polyphaga	Australia, Western Australia, Scott National Park	Adam Slipinski	Adam Slipinski	14	WA: 2010, Gunter, lessard
CSR107	Sternolophus immarginatus	Hydrophilinae: Hydrophinini	Hydrophilidae	Hydrophiloidea	Staphyliniformia	Polyphaga	Australia, Queensland, Cravens Peak Station	Geoff Monteith	Adam Slipinski	109	Australia, Qld, Monteith
CSR108	Helochares sp.	Hydrophilinae: Acidocerini	Hydrophilidae	Hydrophiloidea	Staphyliniformia	Polyphaga	Australia, Queensland, Iron Range	Geoff Monteith	Adam Slipinski	120	Australia, Qld, Monteith
INB014	Oocyclus sp.	Hydrophilinae: Laccobiini	Hydrophilidae	Hydrophiloidea	Staphyliniformia	Polyphaga	China, Guangdong prov., Dadongshan	Yun Li
INB103	Hydrophilus acuminatus	Hydrophilinae: Hydrophinini	Hydrophilidae	Hydrophiloidea	Staphyliniformia	Polyphaga	China, Hubei prov., Dabieshan	Yun Li
INB105	Anacaena pui	Chaetarthriinae: Anacaenini	Hydrophilidae	Hydrophiloidea	Staphyliniformia	Polyphaga	China, Sichuan prov., Hailuogou	Yun Li
INB106	Georissus sp.	Georissinae	Hydrophilidae	Hydrophiloidea	Staphyliniformia	Polyphaga	China, Sichuan prov., Hailuogou	Yun Li
INB107	Sphaeridium quinquemaculatum	Sphaeridiinae: Sphaeridiini	Hydrophilidae	Hydrophiloidea	Staphyliniformia	Polyphaga	China, Hongkong	Yun Li
INB152	Berosus spinosus	Hydrophilinae: Berosini	Hydrophilidae	Hydrophiloidea	Staphyliniformia	Polyphaga	Mongolia, Hari, Usu nuur	Yun Li
INB201	Pteroloma forsstromii	Pterolomatinae	Agyrtidae	Staphylinoidea	Staphyliniformia	Polyphaga	China, Jilin prov., Changbaishan	Yun Li
INB108	Hydraena sp.	Hydraeninae	Hydraenidae	Staphylinoidea	Staphyliniformia	Polyphaga	China, Hongkong	Yun Li
CSR030	Agyrtodes sp.	Camiarinae: Agyrtodini	Leiodidae	Staphylinoidea	Staphyliniformia	Polyphaga	Australia, Canberra, Black mountain	Adam Slipinski	Adam Slipinski	43	Canberra, Black. Mountain, i.2013, A. Slipinski
CSR031	gen. sp.	Cholevinae: Cholevini	Leiodidae	Staphylinoidea	Staphyliniformia	Polyphaga	Australia, Queensland, Paluma	Geoff Monteith	Adam Slipinski	48	Australia, Queensland, Paluma, G. Monetith
CSR032	Agathidium sp.	Leiodinae	Leiodidae	Staphylinoidea	Staphyliniformia	Polyphaga	Australia, Queensland, Garradunga	Jack Hasenpusch	Adam Slipinski	54	Australia: QLD, Garradunga, Hasenpusch, 2010
CSR044	gen. sp.	-	Ptiliidae	Staphylinoidea	Staphyliniformia	Polyphaga	Australia, Queensland, Garradunga	Geoff Monteith	Adam Slipinski	49	Australia, Qld.G. Monteith
INB022	Nicrophorus nepalensis	Nicrophorinae	Silphidae	Staphylinoidea	Staphyliniformia	Polyphaga	China, Guizhou prov., Leigongshan	Yun Li
INB078	Necrodes littoralis	Silphinae	Silphidae	Staphylinoidea	Staphyliniformia	Polyphaga	China, Sichuan prov., Hailuogou	Yun Li
CSR054	Scaphidium sp.	Scaphidiinae	Staphylinidae	Staphylinoidea	Staphyliniformia	Polyphaga	Australia, Queensland	Geoff Monteith	Adam Slipinski	35	Australia: Qld, 2009, Monteith
CSR146	gen. sp.	Scydmaeninae	Staphylinidae	Staphylinoidea	Staphyliniformia	Polyphaga	Australia, Queensland	Geoff Monteith	Adam Slipinski	128	Australia, Qld, Monteith
INB008	Staphylinus sp.	Staphylininae: Staphylinini	Staphylinidae	Staphylinoidea	Staphyliniformia	Polyphaga	China, Guangdong prov., Dadongshan	Yun Li
INB030	Megalopaederus sp.	Paederinae	Staphylinidae	Staphylinoidea	Staphyliniformia	Polyphaga	China, Sichuan prov., Wolong	Yun Li
INB085	Apatetica sp.	Apatheticinae	Staphylinidae	Staphylinoidea	Staphyliniformia	Polyphaga	China, Yunnan prov., Baihualing	Yun Li
INB086	Priochirus sp.	Osoriinae	Staphylinidae	Staphylinoidea	Staphyliniformia	Polyphaga	China, Sichuan prov., Emeishan	Yun Li
INB087	Osorius sp.	Osoriinae	Staphylinidae	Staphylinoidea	Staphyliniformia	Polyphaga	China, Sichuan prov., Emeishan	Yun Li
INB088	Tachinus sp.	Tachyporinae	Staphylinidae	Staphylinoidea	Staphyliniformia	Polyphaga	China, Hunan prov., Badagongshan	Yun Li
INB089	Scaphidium sp.	Scaphidiinae	Staphylinidae	Staphylinoidea	Staphyliniformia	Polyphaga	China, Yunnan prov., Yulongshan	Yun Li
INB090	Tachinus sp.	Tachyporinae	Staphylinidae	Staphylinoidea	Staphyliniformia	Polyphaga	China, Sichuan prov., Wawushan	Yun Li
INB091	Centrophthalmus sp.	Pselaphinae	Staphylinidae	Staphylinoidea	Staphyliniformia	Polyphaga	China, Guangdong prov., Heishiding	Yun Li
INB174	gen. sp.	Staphylininae: Staphylinini	Staphylinidae	Staphylinoidea	Staphyliniformia	Polyphaga	China, Guizhou prov., Leigongshan	Yun Li
INB175	Dianous sp.	Steninae	Staphylinidae	Staphylinoidea	Staphyliniformia	Polyphaga	China, Hubei prov., Dashennongjia	Yun Li
INB176	gen. sp.	Omaliinae	Staphylinidae	Staphylinoidea	Staphyliniformia	Polyphaga	China, Gansu prov., Guan'ergou	Yun Li
