# Supplementary material for: Evolutionary history of Coleoptera revealed by extensive sampling of genes and species
Source: Nat Commun. 2018 Jan 15;9:205. doi: 10.1038/s41467-017-02644-4 (PMC5768713; doi:10.1038/s41467-017-02644-4)
Supplement: Supplementary file 5 — Supplementary Data 2 [file 41467_2017_2644_MOESM5_ESM.xlsx]

## Sheet: Sheet1
Supplementary Data 2. Information of 95 gene alignments.
Gene	Length (AA)	Taxa number (%)	Variable sites	Overall mean P distance	Primer (Che et al. 2017)	Sequence (5'-3')	Assay
Aats-ile	205	304 (79.4)	141	0.126	Aats-ile-F1	AARCAYARNTAYCCNTWYTGYTGG	1st PCR
					Aats-ile-R1	TTCATNCKNACRTACCARTTNGT
					Aats-ile-F2	AARGARAARMGNTTYGGNAAYTGG	2nd PCR
					Aats-ile-R2	TTRTACCANGGNARRAANACRTC
Ace	264	269 (70.2)	180	0.146	Ace-F1	GCNACNYTNGAYGTNTAYGA	1st PCR
					Ace-R1	TGNGGNARRTAYTTYTTCCARAA
					Ace-F2	AAYRCNGGNYTNTTYGAYCA	2nd PCR
					Ace-R2	ATYTCRTCNSCRTGCATNACNCC
alphaCOP	220	297 (77.5)	172	0.229	alphaCOP-F1	CAYGAYMGNGGNGTNAAYTGG	1st PCR
					alphaCOP-R1	TGYTGNACRTCRAANARNGT
					alphaCOP-F2	AARGCNTGGGARGTNGAYACNTG	2nd PCR
					alphaCOP-R2	CCNGCRTARAADATYTCRTCRCA
alpha-Spec	207	293 (76.5)	119	0.037	alpha-Spec-F1	AARAARCAYCARYTVGTNGADGC	1st PCR
					alpha-Spec-R1	GCRTCRAANGTYTCYTGYTTNGT
					alpha-Spec-F2	CAYCARTTYTTYMGNGAYATYGC	2nd PCR
					alpha-Spec-R2	TCNACNACRTCNGCYTTCCACAD
AP47	108	337 (88.0)	22	0.009	Ap47-F1	GARGARWSYATWMGNGAYAAYTT	1st PCR
					Ap47-R1	AAYTCNCCRTCNGGNGGDATRAA
					Ap47-F2	GAYTTYGGNTAYCCNCARACNAC	2nd PCR
					Ap47-R2	CKNACRCAYTGRTGRAAYTTNAC
Art1	240	337 (88.0)	129	0.151	Art1-F1	GAYTAYTAYTTYGAYWSNTAYGC	1st PCR
					Art1-R1	ACNGTYTGYTTCCARTGNGTRTA
					Art1-F2	CAYGARGARATGYTNAARGAYGA	2nd PCR
					Art1-R1	ACNGTYTGYTTCCARTGNGTRTA
beta'Cop	600	235 (61.4)	442	0.13	beta'Cop-F1	YTNATHAARYTNTGGAAYTGGGA	1st PCR
					beta'Cop-R1	NCCNGGRAANARRTTYTCRTA
					beta'Cop-F2	AAYCCNAARGAYAAYAAYACNTT	2nd PCR
					beta'Cop-R2	CKMGCRAARAANGCNGCYTCNGG
BOP1	260	282 (73.6)	241	0.218	BOP1-F1	CAYGCNGARWSNTAYAAYCCDCC	1st PCR
					BOP1-R1	ARNTCRTTRTANACCATNCCRTG
					BOP1-F2	GAYYTNCARCCNTTYCCNAC	2nd PCR
					BOP1-R2	SWNARRTCNARRTCRAACCA
brat	339	345 (90.1)	171	0.084	brat-F1	GCNCAYCARTWYATGCWYTGYTTY	1st PCR
					brat-R1	ACNACNACNCCRTTNGGRAAYTC
					brat-F2	CARTAYCAYAARGCNCARAMBGA	2nd PCR
					brat-R2	ATNACNCKCATNACYTTRCAYTC
Bre1	278	255 (66.6)	193	0.119	Bre1-F1	YTNYTNGAYATGTAYAARGGNGT	1st PCR
					Bre1-R1	TTRCAYTTNGGRCAYTTNCKYTG
					Bre1-F2	MGNGAYAARGTNCARYTNATGGC	2nd PCR
					Bre1-R2	YARCARAANACRTGRAARCAYTT
Bx42	281	242 (63.2)	201	0.042	Bx42-F1	GGNGGNGCNTTYCCNGARAT	1st PCR
					Bx42-R1	CCANGGYYTRTCRTANACRTTRTA
					Bx42-F2	CAYGTNGCNCARTAYCCNYT	2nd PCR
					Bx42-R2	GCDATYTGYTCNSWDATRTC
CAD	403	312 (81.5)	257	0.197	CAD-F1	AAYCCKAAYATHGCNACNGTNCA	1st PCR
					CAD-R1	TGNACNCCNGCRTTYTCNACRTG
					CAD-F2	ATGGARAAYGTNGAYCCNYTNGG	2nd PCR
					CAD-R2	TGNARRTCCATNGCDATRTTRTT
CadN	358	318 (83.0)	247	0.075	CadN-F1	GTNTAYGAYYTNGAYGAYTGGGA	1st PCR
					CadN-R1	TAYTCNCKRTTRTGYTGRTC
					CadN-F2	TGGGAYYTNCCNGAYAARAARTT	2nd PCR
					CadN-R2	AADATRTCNARNCKRTGCCAYTC
calypso	144	297 (77.5)	94	0.139	calypso-F1	GGNTGGYTNGARYTNGARAGYGA	1st PCR
					calypso-R1	GGNACNACNGCCATNARRTTRAA
					calypso-F2	GTNCARGTNGARGARATNTAYGA	2nd PCR
					calypso-R2	ATNGGNACRWARCTNACRAARTG
CaP60A	341	337 (88.0)	158	0.102	CaP60A-F1	ATHGARGCNYTNAARGARTAYGA	1st PCR
					CaP60A-R1	TTRTTRTCNCCVGTDATNACDAT
					CaP60A-F2	CARCARAARYTNGAYGARTTYGG	2nd PCR
					CaP60A-R2	TCYTTNCGNGGNGGRTCSARCAT
Cdk7	151	343 (89.6)	96	0.113	Cdk7-F1	YTNGGNGARGGNCARTTYGC	1st PCR
					Cdk7-R1	TGRTCNARRTCNGANTCNCC
					Cdk7-F2	GTNGCNGTNAARAARATHAA	2nd PCR
					Cdk7-R2	ARDATRCANCCNACNGCCCA
CG11652	234	346 (90.3)	184	0.294	CG11652-F1	ATGGGNGAYGTNACNTAYGGNGC	1st PCR
					CG11652-R1	GNRTARWARTCCATNGGRTA
					CG11652-F2	TAYGGNGCNTGYTGYGTNGAYGA	2nd PCR
					CG11652-R2	AANGCNRDNCCCCARTCDAT
CG3999	268	322 (84.1)	158	0.025	CG3999-F1	GGNTCNTGYACNATGAARYTNAA	1st PCR
					CG3999-R1	TCYTCNSWYTCNGTNGGYTC
					CG3999-F2	GGNGCNCARGGNGARTAYGC	2nd PCR
					CG3999-R2	SWCATNGTNGGNGCRTGRAA
CG4933	116	361 (94.3)	87	0.168	CG4933-F1	ATHTTYGGNGARACNATHGAYAT	1st PCR
					CG4933-R1	ATCATNACNCCRTTRTCDATRCA
					CG4933-F2	GGNAAYTGYYTNGAYMGNTTTGC	2nd PCR
					CG4933-R2	ATRCARAANCKYTCRTCNGTNGC
CG6230	500	275 (71.8)	383	0.186	CG6230-F1	ACNGCNCCNTTYTTYGTNTTYCA	1st PCR
					CG6230-R1	TGYTTNARNGCNCCNACRTC
					CG6230-F2	GARTCNGTNCCNCARATGAARGA	2nd PCR
					CG6230-R2	TCRTTNGTNCCRTCNCCRCACAT
CG6512	367	287 (74.9)	174	0.066	CG6512-F1	CCNCCNGGNACNGGNAARAC	1st PCR
					CG6512-R1	GANCCNGTNCCYTCNACRAA
					CG6512-F2	AARGCNACNGCNGGNGARGC	2nd PCR
					CG6512-R2	CCNARNARYTCDATCATRTC
CG7288	112	276 (72.1)	81	0.101	CG7288-F1	GAYTTYGAYTTYGARAARYTNTGYTC	1st PCR
					CG7288-R1	YTNACYTGNGGDATDATRTTYTC
					CG7288-F2	GTNTGYGGNAARTAYTTYCARGG	2nd PCR
					CG7288-R2	ACNGCYTGNARCATYTCRTGNGG
CG7433	208	293 (76.5)	176	0.219	CG7433-F1	ACNATGATGTGYGGNKCNTGYTC	1st PCR
					CG7433-R1	GGRTCNCCCATCCANGTRTTRAA
					CG7433-F2	KCNTGYTCNAAYGARAAYGC	2nd PCR
					CG7433-R1	GGRTCNCCCATCCANGTRTTRAA
CG7470	114	322 (84.1)	85	0.058	CG7470-F1	ATGTCNYTNTAYGAYGCNATGTT	1st PCR
					CG7470-R1	CATNCCRTTRCADATNACNAC
					CG7470-F2	CCNGAYTTYTAYAAYGARGARAC	2nd PCR
					CG7470-R2	ACYTTNGARTCCATNCCNCCNGT
CG8545	209	312 (81.5)	169	0.171	CG8545-F1	MGVGGNGTNAAYYTNGAYCC	1st PCR
					CG8545-R1	GARAAYTTYYTNARYTTNGC
					CG8545-F2	GARTAYYTNGSNGGNCAYTA	2nd PCR
					CG8545-R2	ACRWARAANCCRTCCATRTTRTG
CG9518	302	280 (73.1)	240	0.233	CG9518-F1	AARTCNGARGAYAAYMGNAAYCC	1st PCR
					CG9518-R1	GSNGCRTTNGTRTTNCCRCT
					CG9518-F2	GGNTTYATGRTHGCNCARGGNAC	2nd PCR
					CG9518-R2	GGRTGRTADATNGTCATNGADAT
ck	252	287 (74.9)	111	0.086	ck-F1	TTYGCNMAYGGNGARACNGT	1st PCR
					ck-R1	TGNCKDATNGGRTANCCNGC
					ck-F2	GAYGCNTTYGTNAARGGNATHTA	2nd PCR
					ck-R2	ATNCKDATNGTYTCCATCATNCC
Crc	147	323 (84.3)	120	0.131	Crc-F1	GTNAARCAYGARCARAAYATHGA	1st PCR
					Crc-R1	TTRTCRAADATNGTNCCNGAYTT
					Crc-F2	ATGTTYGGNCCNGAYATHTGYGG	2nd PCR
					Crc-R2	CCNGAYTTNACYTGCCANARRTC
dbo	238	251 (65.5)	107	0.039	dbo-F1	CAYMGNGARYTNTGYGAYGT	1st PCR
					dbo-R1	CCRTCYTGNCCNCCNACNGCRTA
					dbo-F2	TAYTTYMGNGCNATGTTYACNGG	2nd PCR
					dbo-R2	CCAYTGRTTNGTYTGNGGRTCRTA
Dhc98D	340	322 (84.1)	217	0.102	Dhc98D-F1	GGNACNGGNAARACNGARAC	1st PCR
					Dhc98D-R1	ACNGTNGCNGGNGANGCRTA
					Dhc98D-F2	ACNAAYTGYGGNGARGGNATGGA	2nd PCR
					Dhc98D-R2	TTRTCRTCCATNACNSWRTTCAT
DIP2	402	240 (62.7)	263	0.111	DIP2-F1	GTNYTNGAYCCNAAYGGNAA	1st PCR
					DIP2-R1	GTNACNGTCATNARNCCRTC
					DIP2-F2	YTNGTNTAYCCNAAYAAYGAYCC	2nd PCR
					DIP2-R2	CCRCANACRAANACNARNCC
dnc	201	278 (72.6)	71	0.04	dnc-F1	AAYCCNTTYCAYAAYWSNYT	1st PCR
					dnc-R1	GGRTGNACNARRTCNGCCCA
					dnc-F2	CAYGCNGCNGAYGTNACNCA	2nd PCR
					dnc-R2	GGRTGNACDATRTARTCDATRAA
DopR2	186	351 (91.6)	125	0.047	DopR2-F1	GTNGGNYTNGTNGTNATGCC	1st PCR
					DopR2-R1	TTNACNACRAARAANGGNARCCA
					DopR2-F2	YTNGAYMGNTAYTGGGCNAT	2nd PCR
					DopR2-R2	ATRAANACNCCCATNACDATNCC
dyl	247	347 (90.6)	155	0.074	dyl-F1	GCNAAYTTYYTNGGNGAYAA	1st PCR
					dyl-R1	ACRAANARRAANGCNGCNAC
					dyl-F2	ATHGGNCARACNATGACNATGGT	2nd PCR
					dyl-R2	GCRAARTTNACRTCNCCNGG
Elp3	168	266 (69.5)	99	0.128	Elp3-F1	GTNGCNGTNATGTGYAARCCNCA	1st PCR
					Elp3-R1	GGCATNGGDATRTCNCKYTGNAC
					Elp3-F2	AAYATHTGYGTNTAYTGYCCNGG	2nd PCR
					Elp3-R2	TTNGGNARRTYNGGCATCATRTG
Emb	330	298 (77.8)	217	0.111	Emb-F1	ACNAARGCNAARCAYYTNAARGA	1st PCR
					Emb-R1	CCNACNGCYTCRTARAANGTRTG
					Emb-F2	AAYTGGATHCCNYTBGGNTAYAT	2nd PCR
					Emb-R2	TTDATRAANGTRTCRCANGCCAT
FBXO11	252	299 (78.1)	59	0.009	FBXO11-F1	AAYGADATHTAYAAYGGNMAYCA	1st PCR
					FBXO11-R1	GCRTTNCKRTCNGTNGTRTTRCA
					FBXO11-F2	CAYAAYAARATHCAYCAYGGNCA	2nd PCR
					FBXO11-R2	TARAARTCRTGCATNGGRAANGA
fz2	161	317 (82.8)	110	0.159	fz2-F1	TTYAARTAYCCNGARMGNCCNAT	1st PCR
					fz2-R1	GTYTTNCCNSWCCADATCCANAC
					fz2-F2	TAYTTYTTYGGNATGGCNWS	2nd PCR
					fz2-R2	ARNGCCATRAARTAYTTNARCAT
Gapdh2	190	281 (73.4)	162	0.084	Gapdh2-F1	ACNCAYGGNMRNTTYAARGG	1st PCR
					Gapdh2-R1	TANCCRWAYTCRTTRTCRTACCA
					Gapdh2-F2	GARTAYRTNGTNGARTCNACYGG	2nd PCR
					Gapdh2-R2	ATNCCRGCYKYVGCRTCRAA
Glus	204	279 (72.8)	178	0.402	Glus-F1	YTNGGHWSNATGGGHAAYGA	1st PCR
					Glus-R1	CCNACNGCYTCRAADATYTGNGC
					Glus-F2	TAYTTYAARCARYTNTTYGCNCA	2nd PCR
					Glus-R2	SWDATNCCCATYTTNGCCATNAC
Hem	407	349 (91.1)	284	0.109	Hem-F1	TGYYTNGARTTYCCNGCNCARAA	1st PCR
					Hem-R1	GCNARNGCNARRAAYTCYTTCAT
					Hem-F2	TGYCCNGARGARMGNCAYCAYAT	2nd PCR
					Hem-R2	GWNACNGCNACRAANACCAT
Hmgs	117	363 (94.8)	103	0.178	Hmgs-F1	GARGTNGGNACNGARACNAT	1st PCR
					Hmgs-R1	GANGRNGTRTACATRTTNCC
					Hmgs-F2	GARGGNATHGAYACNACNAAYGC	2nd PCR
					Hmgs-R2	TTYTGNACNARYTTRCARTANGG
Hr38	170	299 (78.1)	101	0.061	Hr38-F1	CARYTKTGYGCNGTNTGYGGNGA	1st PCR
					Hr38-R1	ARRCAVGCRAANGCNGADATRTC
					Hr38-F2	GCNGCNTGYCARCAYTAYGGNGT	2nd PCR
					Hr38-R2	ARNACNAYNCCRTTRCARAA
Hsc70-5	219	319 (83.3)	123	0.077	Hsc70-5-F1	ATHGCNGTNTAYGAYYTGGGNGG	1st PCR
					Hsc70-5-R1	CATRTTYTCDATYTCDTCYTT
					Hsc70-5-F2	AARGARGCNGCNGARAARGCNAA	2nd PCR
					Hsc70-5-R2	ATNCCRTTNGCRTCDATRTCRAA
hts	316	252 (65.8)	259	0.209	hts-F1	GARATGGARMGKMGNAARMGNGT	1st PCR
					hts-R1	GCNGGNGGNACYTCNACRTCRTT
					hts-F2	TTYMGNGARGARYTNGARMG	2nd PCR
					hts-R2	CATNCKCATNARNGCYTCRAAYTC
ico	408	287 (74.9)	294	0.277	ico-F1	GGNAARGAYAAYGTNGGNGC	1st PCR
					ico-R1	CCNCCNSWYTGYTTYTTRTG
					ico-F2	ATGGAYWSNATGGARYTNGA	2nd PCR
					ico-R2	TCNARRTGNARYTCNCCCAT
Idh	247	302 (78.9)	169	0.16	Idh-F1	YTNGGNGAYGARATGACNMG	1st PCR
					Idh-R1	TTRATRCADATNGCNARRTCYTT
					Idh-F2	TGYGCCACNATHACNCCNGAYGA	2nd PCR
					Idh-R2	GTCCANGCRAADATNGANGCDAT
Int6	150	328 (85.6)	89	0.058	Int6-F1	HKNTAYGARTGYGGNAAYTA	1st PCR
					Int6-R1	TCNAYNARYTGYTGRTANGG
					Int6-F2	CARCARMGNACNTGGYTNATYCA	2nd PCR
					Int6-R2	ARRTTNACDATCCARCAYTCNGC
IntS11	168	353 (92.2)	79	0.038	IntS11-F1	TAYATGACNCAYCCNACNAARGC	1st PCR
					IntS11-R1	TTNGGNGCCCAYTTYTTRAA
					IntS11-F2	AAAGCNTAYTAYGCNGGNCAYGT	2nd PCR
					IntS11-R2	CCRGCRTGNARCATNCCNGG
Inx2	235	358 (93.5)	143	0.099	Inx2-F1	ATGTTYGAYGTNTTYGGNWM	1st PCR
					Inx2-R1	CCARAACCANARRAANACRTARAT
					Inx2-F2	ATMGAYAAYAAYRTNTTYMG	2nd PCR
					Inx2-R2	TARATYTTYTCRTTNACRATRTT
Ip259	116	369 (96.3)	76	0.073	Ip259-F1	ATGCCNCARAAYGARYAYRTNGA	1st PCR
					Ip259-R1	TCRTTYTCNGGRTTRTTNGTNAC
					Ip259-F2	AARGARAARGYNGGNAARTGGGA	2nd PCR
					Ip259-R2	GCRTAYTTNCCCCANACNACYTT
l(2)37Cb	206	303 (79.1)	115	0.053	l(2)37Cb-F1	GGHGARACNGGHTCNGGNAARAC	1st PCR
					l(2)37Cb-R1	GCHCCBAANGCRTANARYTGYTC
					l(2)37Cb-F2	GTNGCNGCNATGTCNGTNGC	2nd PCR
					l(2)37Cb-R2	GTYTCNGCDATRTTNGTNGC
l(3)72Ab	383	314 (82.0)	260	0.073	l(3)72Ab-F1	GCNGGNMGNCCNCARTAYGA	1st PCR
					l(3)72Ab-R1	ACNGGNARYTGNGTYTCNGC
					l(3)72Ab-F2	AAYCARCARYTNCCNATHGARTC	2nd PCR
					l(3)72Ab-R2	CCDATCCANCKRTCNGANAC
Lar	311	304 (79.4)	236	0.121	Lar-F1	GTNACNACNCAVATGGCNGC	1st PCR
					Lar-R1	GGNCCYTGNGTNGCNACRTA
					Lar-F2	CARGCNTCNGARGARTAYGGHCC	2nd PCR
					Lar-R2	TTRTGYTTNCKRTANCCRTCRCA
Lon	140	197 (51.4)	99	0.173	Lon-F1	TTYYTNGAYCAYTAYYTNGAYGT	1st PCR
					Lon-R1	GCRCCYTCNGGNACRTGNARRTG
					Lon-F2	YTBTTYATHTGYACNGCNAAYGT	2nd PCR
					Lon-R2	GAYTCYTTCATNACRTCNCCNAR
mor	301	288 (75.2)	158	0.061	mor-F1	AAYGTNACNGARCARACNCAYCA	1st PCR
					mor-R1	AARTGNCKNARYTTDATYTC
					mor-F2	TAYKCNGCNTGGTTYGAYTAYAA	2nd PCR
					mor-R2	ARYTTYTTCATYTGNGTYTCNAC
Mtpalpha	195	188 (49.1)	136	0.251	Mtpalpha-F1	ATGCAYTAYTTYWSNCCNGTNGA	1st PCR
					Mtpalpha-R1	TCMACCCANCKRAANGGNCCNCC
					Mtpalpha-F2	AARATGCARYTNYTNGARAT	2nd PCR
					Mtpalpha-R2	GGNGGRAANCCNARNCCRAA
Ndae1	162	304 (79.4)	104	0.122	Ndae1-F1	GAYGARTTYYTNGAYGCNGTNAC	1st PCR
					Ndae1-R1	SWNGCRAARTTYTCYTCNGT
					Ndae1-F2	YTNCCNCCNGGNGARTGGGA	2nd PCR
					Ndae1-R2	AANCKNGTDATRTARCANAC
nej	229	318 (83.0)	117	0.133	nej-F1	GARATGAARAAYGAYCAYYTNGA	1st PCR
					nej-R1	CCARAARTCNCCYTCRAARTANGG
					nej-F1	GARATGAARAAYGAYCAYYTNGA	2nd PCR
					nej-R2	CCYTTRTCNARCATYTTYTTRTA
nero	153	261 (68.1)	129	0.473	nero-F1	YTMAARCAYGARYTNGCNTAYTG	1st PCR
					nero-R1	TCRTAYTCRCACATRTCNARNGC
					nero-F2	TAYTGYYTNGGNCARATGCARGA	2nd PCR
					nero-R2	TCNGCRCAYTCRTGNCKNACCAT
Nhel	355	336 (87.7)	204	0.085	Nhel-F1	CCNCCNATHATHTTYGARTCNGG	1st PCR
					Nhel-R1	AAMCKNCKNGTRAARAANGG
					Nhel-F2	CAYAARGGNAAYTTYTTYCARAA	2nd PCR
					Nhel-R2	TCNGARTCDATNGCYTGNCCCCA
nito	232	330 (86.2)	154	0.075	nito-F1	AARAARGAYAARTTYCCNAAYTA	1st PCR
					nito-R1	ACNCCNGCNGCYTCYTTYTGYTT
					nito-F2	ACNGGNAAYGCNTTYGCNTTYGT	2nd PCR
					nito-R2	ACRTCRTCNARYTTNGGYKGATC
nonC	425	226 (59.0)	335	0.241	nonC-F1	ATHATHCCNCARYTNTTYTC	1st PCR
					nonC-R1	CGNARNGTYTTNCCYTTYTCRAA
					nonC-F2	TTYCCNGCNGTNGTNGGNGC	2nd PCR
					nonC-R2	CANACRTTRTARTCDATRTGNAC
Notch	207	225 (58.7)	157	0.494	Notch-F1	TGYGARGGNGAYATHAAYGARTG	1st PCR
					Notch-R1	MANCCYTCNGGRAACCANGT
					Notch-F2	GGNTTYCARGGNCARAAYTGYGA	2nd PCR
					Notch-R2	TCRCARTCNARNCCRTCCCARYT
Nrx-IV	373	216 (56.4)	303	0.213	Nrx-IV-F1	GAYGTKGAYGGNWSNGGNCC	1st PCR
					Nrx-IV-R1	TTNARNGGRTADATRTCRTCRAA
					Nrx-IV-F2	MCNACNAARTGGTGYAAYTGYGA	2nd PCR
					Nrx-IV-R2	ATRTTRTTRAAYTGNGCRTCNGC
Past1	147	356 (93.0)	69	0.06	Past1-F1	GGNCARTAYTCNACNGGNAARAC	1st PCR
					Past1-R2	TGRTCCCARAANSWNCCDATRTA
					Past1-F2	ATTMGNATYGGNCCNGARCCNAC	2nd PCR
					Past1-R2	TGRTCCCARAANSWNCCDATRTA
PlexA	135	344 (89.8)	69	0.044	PlexA-F1	GTNYTNMRRAAYATGCARGARCA	1st PCR
					PlexA-R1	TTRTANARNARRAANGTRAACCA
					PlexA-F2	GARYTNCARACNGARATGACNGA	2nd PCR
					PlexA-R1	TTRTANARNARRAANGTRAACCA
Rbcn-3A	351	237 (61.9)	242	0.038	Rbcn-3A-F1	TAYGARTGYGARWSHACNGGNGG	1st PCR
					Rbcn-3A-R1	AANCKNARNCCRCARTCRTC
					Rbcn-3A-F2	GAYTGGGTNWSNAANGARGAYGG	2nd PCR
					Rbcn-3A-R2	AANGCNARNARRTGCATYTGRTC
RnrL	518	294 (76.8)	437	0.023	RnrL-F1	TAYAAYTAYTTYGGNTTYAARAC	1st PCR
					RnrL-R1	GGYTTNGTNCKNARRTARTACAT
					RnrL-F2	CCNCARCAYATGYTNATGMGNGT	2nd PCR
					RnrL-R2	GRDATYTCCCANACNGTYTTRTA
rols	281	340 (88.8)	243	0.155	rols-F1	GTNGCNTAYCAYTTYTGYCARGC	1st PCR
					rols-R1	TGDGCYTTNARDATRTGRTGNCC
					rols-F2	GCNGCNCARYTNTGYCARGC	2nd PCR
					rols-R2	TGRAARAACATRTANGTRTTRTC
RpII140	242	336 (87.7)	115	0.032	RpII140-F1	TAYTTYGAYGARAARGGNYTNGT	1st PCR
					RpII140-R1	ARRAARTANGCYTTYTTNGTYTC
					RpII140-F2	TCNAARCCNACNCAYTGGGARAA	2nd PCR
					RpII140-R2	ACRTGNGGNARCATYTCYTTYTG
RpII215	338	291 (76.0)	164	0.09	RpII215-F1	GCNTGYGTNGGNCARCARAAYGT	1st PCR
					RpII215-R1	ATRCARTTNARRTCRTCNCCRAA
					RpII215-F2	ATHAARGAYGAYTAYGGNCCNGA	2nd PCR
					RpII215-R2	ACRTTYTTNGCYTTYTCNGCRTC
Rpn1	283	287 (74.9)	205	0.148	Rpn1-F1	GAYATHATGGARCCNAARACNCC	1st PCR
					Rpn1-R1	CCYTGNGCDATNCKNACCATRAA
					Rpn1-F2	TGGGAYGTNGAYGGNGGNYTNAC	2nd PCR
					Rpn1-R2	GCRTTRTTMGTNCCNGCNCCNAC
Rpn3	206	363 (94.8)	110	0.053	Rpn3-F1	GAYTWYGARGGNCARGCNGT	1st PCR
					Rpn3-R1	TCNGCCATYTCYTTNGCNARYTC
					Rpn3-F2	GCNWSNAAYAAYGARTGGGC	2nd PCR
					Rpn3-R2	TTNGGNGGRTANCKCATNGC
Rpn6	195	340 (88.8)	106	0.06	Rpn6-F1	AGNAARGCNAARGCNGCNAA	1st PCR
					Rpn6-R1	ATCATYTGNSWNARYTTYTTYTC
					Rpn6-F2	AARGANTGYATHGARTGGGCNAA	2nd PCR
					Rpn6-R2	CANARRTTYTGYTCNARCAT
Sec24	291	283 (73.9)	237	0.222	Sec24-F1	MGVACNTAYATHAAYCCNTTYGT	1st PCR
					Sec24-R1	ARNARNGCNGCYTGRAARCA
					Sec24-F2	AAYGARYTNCCNGARGARTTYCA	2nd PCR
					Sec24-R2	AARARRTTNCCRTGRAANGTRTG
sec71	199	265 (69.2)	123	0.169	sec71-F1	GCNGTNGAYMGNATHTTYAC	1st PCR
					sec71-R1	TTYTCNARRCARTTNGTNCC
					sec71-F2	GARATHWSNTAYTAYAAYATGGG	2nd PCR
					sec71-R2	GCRTGRTTRCANGTNGTNGTCAT
Shal	250	346 (90.3)	80	0.028	Shal-F1	GARTAYTTYTTYGAYMGNGAYCC	1st PCR
					Shal-R1	GCNGCNGGDATVGANGTRAA
					Shal-F2	TTYMGVCAYATHYTNAAYTA	2nd PCR
					Shal-R2	TTYTTYTCNGCRTARAACATNAC
Shot	152	354 (92.4)	100	0.098	Shot-F1	GTNGGNGGNYTKCCNGARAC	1st PCR
					Shot-R1	GCNCKNGTNCKYTCNGC
					Shot-F2	GARCARYTNGARMGNTTYATG	2nd PCR
					Shot-R2	CKYTCCCANCKRTGYTGNAC
SIPA1L1	199	257 (67.1)	159	0.163	SIPA1L1-F1	ATHMGNTCNCARTTYCARCAYGT	1st PCR
					SIPA1L1-R1	GTYGTYTTNARNARRTCNACCAT
					SIPA1L1-F2	AAYGSNGARAAYGCNGCNCA	2nd PCR
					SIPA1L1-R2	ACNGCNACYTTRCADATYTCNAC
Spt6	319	231 (60.3)	241	0.133	Spt6-F1	ATGGGNCCNAARGTNTTYATHAA	1st PCR
					Spt6-R1	ATYTCRTCNARRTCYTCRAAYTC
					Spt6-F2	GAYGGNTCNMGNGTNCAYCC	2nd PCR
					Spt6-R2	TCYTCNYKNACRTCRATRTGYTG
Su(H)	144	312 (81.5)	42	0.02	Su(H)-F1	CARAARTCNTAYGGNAAYGARAA	1st PCR
					Su(H)-R1	AAYBKRTAYTCNGCYTTRTCVGT
					Su(H)-F2	TTYTTYTGYCCNCCNCCNTG	2nd PCR
					Su(H)-R2	TGDATNGTRAANGCNCCCCAYTG
Sur-8	193	327 (85.4)	144	0.127	Sur-8-F1	GADATHCCNGAYGTNGTNTAYAA	1st PCR
					Sur-8-R1	GGRCARTTYTCDATNSWCATDAT
					Sur-8-F2	ATGGANGARTTYAAYSTNGARGG	2nd PCR
					Sur-8-R2	ARNGTNCCDATYTCYTCNGG
sxc	400	300 (78.3)	154	0.058	sxc-F1	AATGCNGTNGTNCAYGGNAAYYT	1st PCR
					sxc-R1	GGNGANARRTCNGTNGCRTT
					sxc-F2	ATYGAYYTNGCNATYGAYACNTA	2nd PCR
					sxc-R2	GGCATRTANGCNARYTTYTCNCT
Taf2	231	199 (52.0)	170	0.186	Taf2-F1	ACNGCNGTNTCNTGYGGNGA	1st PCR
					Taf2-R1	CCNCCNGTNCKNACCCAYTGRTC
					Taf2-F2	CAYGARRCNTTYGARTTYTAYGA	2nd PCR
					Taf2-R2	CATRTCYTTNCCNGTNACNGTRAA
TfIIEalpha	156	347 (90.6)	89	0.086	TfIIEalpha-F1	TTRGTNGTNMGNGGNTTYTA	1st PCR
					TfIIEalpha-R1	ATRTCNACNGGYTCNGGYTC
					TfIIEalpha-F2	GAYATGYTNGTNMGNAAYCC	2nd PCR
					TfIIEalpha-R2	GGNGCNARYTTDATNCCYTC
Tmp	196	326 (85.1)	100	0.087	Tmp-F1	AAYYTNTTYTTYCCNGTNGG	1st PCR
					Tmp-R1	RTTRTARTADATRTCNGGRTT
					Tmp-F2	YTNTAYATGCCNWSNATGGG	2nd PCR
					Tmp-R2	TCRTANACYTCYTGNGCYTC
Top2	428	281 (73.4)	339	0.258	Top2-F1	AARAARWSNCARYTNGARCA	1st PCR
					Top2-R1	ACDATNGGNGTDATRAAYTCYTC
					Top2-F2	GTNAAYGCNGCNGAYAAYAARCA	2nd PCR
					Top2-R2	TGNGANCCRTCYTGRTCYTGRTC
Tor	211	327 (85.4)	118	0.064	Tor-F1	ATGTTYYTNYTNAARGGNCA	1st PCR
					Tor-R1	CCARTTNARNARNGGRTCRTA
					Tor-F2	GAYGARMGNGTNATGCARYTNTT	2nd PCR
					Tor-R2	ACRAANGCYTCNARNACNGCCAT
Trpml	350	311 (81.2)	294	0.354	Trpml-F1	ATGAAYCCNATHSARAARTGGVA	1st PCR
					Trpml-R1	TTDATNGTRTCRTANGYRTC
					Trpml-F2	CAYGTNAAYTAYACNTGGGAYAA	2nd PCR
					Trpml-R2	AANGTNGCRAACATRTCRTCNCC
Vacht	199	337 (88.0)	91	0.038	Vacht-F1	TAYATGGTNATHGTNCCNATHAT	1st PCR
					Vacht-R1	GADATRTCNGCDATNGCRTADAT
					Vacht-F2	TTYGCNTCNAARGCNATHGT	2nd PCR
					Vacht-R2	ACRTGNGGRAARAANGCNGG
VGAT	133	350 (91.4)	101	0.132	VGAT-F1	YTNWSNTTYTGGTGYACNATG	1st PCR
					VGAT-R1	GGCCADATRAANSWNARCAT
					VGAT-F2	ACNTCNCARATHTTYYTNCC	2nd PCR
					VGAT-R1	GTDAARSWVCCDATRAANCCCAT
WDR44	166	218 (56.9)	118	0.271	WDR44-F1	YTNCAYATHATGMGNYTNAC	1st PCR
					WDR44-R1	TCRTCVCKNGGRTGRAANACDAT
					WDR44-F2	TCNCAYGCNMGNCAYAARGARGA	2nd PCR
					WDR44-R2	GCNGTNACRAARTCDATRTGYTG
wls	237	330 (86.2)	197	0.188	wls-F1	GAYTTYWSNMGNTGGCARCARAA	1st PCR
					wls-R1	TGYTTRTGRCTNGGNGCRTANAR
					wls-F2	AAYGGKGGNTTYACNMARGTNTGG	2nd PCR
					wls-R2	TTCCACATNCCRTANACNCCNGT
zip	280	292 (76.2)	135	0.056	zip-F1	CCNGAYAAYACNGTNGCNCARAA	1st PCR
					zip-R1	TTMACYTTNGTRTANARNCKCCA
					zip-F2	ATHYTNGAYATGGCNGGNTTYGA	2nd PCR
					zip-R2	ACNCCNGCNCKGAARAADATYTT
Reference
Che L. H. et al. Genome-wide survey of nuclear protein-coding markers for beetle phylogenetics and their application in resolving both deep and shallow-level divergences. Mol. Ecol. Resour. (2017). doi: 10.1111/1755-0998.12664
