# Supplementary material for: Evolutionary history of Coleoptera revealed by extensive sampling of genes and species
Source: Nat Commun. 2018 Jan 15;9:205. doi: 10.1038/s41467-017-02644-4 (PMC5768713; doi:10.1038/s41467-017-02644-4)
Supplement: Supplementary file 6 — Supplementary Data 3 [file 41467_2017_2644_MOESM6_ESM.xlsx]

## Sheet: Sheet1
Supplementary Data 3. GenBank accession numbers for newly generated sequences.
Taxonomy	Species	Voucher	95 nuclear protein-coding genes
			Aats-ile	Ace	alpha-Spec	alphaCOP	AP47	Art1	beta'Cop	BOP1	brat	Brel	Bx42	CadN	CAD	calypso	CaP60A	Cdk7	CG11652	CG3999	CG4933	CG6230	CG6512	CG7288	CG7433	CG7470	CG8545	CG9518	ck	Crc	dbo	Dhc98D	DIP2	dnc	DopR2	dyl	Elp3	Emb	FBXO11	fz2	Gapdh2	Glus	Hem	Hmgs	Hr38	Hsc70-5	hts	ico	Idh
Neuroptera: Myrmeleontidae	Myrmeleon sp.	IN53	MG609225		MG610065	MG609789	MG610373	MG610701			MG611539	MG611842	MG612086	MG612652	MG612341	MG612956	MG613258			MG614611	MG615242	MG615559	MG615829	MG616105	MG616376		MG616998			MG617862	MG618146	MG618412	MG618684		MG619245	MG619585	MG619886	MG620160	MG620447	MG620752	MG621038	MG621317	MG621618	MG621969	MG622286	MG622601	MG622884	MG623136	MG623433
Neuroptera: Chrysopidae	Dichochrysa formosana	IN54	MG609226			MG609790	MG610374	MG610702			MG611540			MG612653	MG612342	MG612957	MG613259		MG613928	MG614612	MG615243	MG615560	MG615830		MG616377	MG616683	MG616999	MG617281	MG617556	MG617863	MG618147		MG618685		MG619246	MG619586	MG619887	MG620161	MG620448	MG620753	MG621039	MG621318	MG621619	MG621970		MG622602	MG622885	MG623137	MG623434
Neuroptera: Ascalaphidae	Ascalohybris subjacens	IN56	MG609227	MG609513	MG610066	MG609791	MG610375	MG610703		MG611236	MG611541	MG611843	MG612087	MG612654	MG612343	MG612958	MG613260		MG613929	MG614613	MG615244	MG615561	MG615831	MG616106	MG616378		MG617000	MG617282	MG617557	MG617864	MG618148	MG618413	MG618686		MG619247	MG619587	MG619888	MG620162	MG620449	MG620754	MG621040	MG621319	MG621620	MG621971	MG622287	MG622603	MG622886	MG623138	MG623435
Megaloptera: Corydalidae	Neochauliodes orientalis	IN61	MG609228		MG610067	MG609792	MG610376		MG610995		MG611542			MG612655	MG612344	MG612959	MG613261	MG613607	MG613930	MG614614	MG615245	MG615562	MG615832		MG616379		MG617001	MG617283	MG617558		MG618149				MG619248	MG619588		MG620163		MG620755			MG621621	MG621972	MG622288		MG622887	MG623139	MG623436
Archostemata: Cupedidae	Tenomerga sp.	INB118	MG609316		MG610155			MG610802		MG611314		MG611918	MG612150	MG612747	MG612439	MG613044	MG613360		MG614033	MG614704	MG615347	MG615642	MG615911	MG616189	MG616465	MG616774	MG617084	MG617371			MG618217	MG618507			MG619347	MG619687		MG620251	MG620540				MG621726	MG622080	MG622385	MG622696	MG622957	MG623221	MG623522
Myxophaga: Torridincolidae	Satonius schoenmanni	INB116	MG609315		MG610154		MG610474	MG610801	MG611064	MG611313	MG611645	MG611917		MG612746	MG612438	MG613043	MG613359		MG614032		MG615346	MG615641	MG615910	MG616188	MG616464		MG617083		MG617642	MG617957	MG618216	MG618506		MG619013	MG619346	MG619686	MG619968	MG620250	MG620539	MG620842	MG621124	MG621399	MG621725	MG622079	MG622384	MG622695	MG622956	MG623220	MG623521
Adephaga: Carabidae	Dischissus sp.	INB013	MG609238		MG610077		MG610388	MG610713			MG611554	MG611852	MG612092	MG612665	MG612353	MG612966	MG613271		MG613942		MG615255	MG615572	MG615841	MG616114	MG616386			MG617292		MG617873	MG618158	MG618424	MG618693	MG618931	MG619259	MG619599	MG619899	MG620174	MG620460	MG620766	MG621049		MG621633	MG621984	MG622299	MG622614		MG623147	MG623446
Adephaga: Carabidae	Carabus sp.	INB100	MG609303	MG609579	MG610141	MG609855	MG610459	MG610788	MG611057	MG611304	MG611632	MG611908	MG612144	MG612735	MG612426	MG613029	MG613345	MG613695	MG614017	MG614695	MG615332	MG615632	MG615898	MG616176	MG616450	MG616762	MG617070	MG617357	MG617632	MG617948	MG618203	MG618495	MG618753	MG619000	MG619332	MG619672	MG619956	MG620238	MG620525	MG620829	MG621110	MG621390	MG621710	MG622064	MG622369	MG622683	MG622949	MG623208	MG623510
Adephaga: Carabidae	Cicindela chinensis	INB101	MG609304	MG609580	MG610142	MG609856	MG610460	MG610789		MG611305	MG611633	MG611909		MG612736	MG612427	MG613030	MG613346		MG614018	MG614696	MG615333			MG616177	MG616451	MG616763	MG617071	MG617358	MG617633		MG618204	MG618496	MG618754	MG619001	MG619333	MG619673		MG620239	MG620526	MG620830	MG621111		MG621711	MG622065	MG622370		MG622950	MG623209	MG623511
Adephaga: Carabidae	Omoglymmius sp.	INB120		MG609586	MG610157	MG609867	MG610476	MG610804		MG611316	MG611647	MG611919	MG612151	MG612749	MG612441	MG613045	MG613362		MG614035		MG615349			MG616190	MG616466	MG616776	MG617086	MG617373	MG617645	MG617959		MG618509	MG618762	MG619015	MG619349	MG619689	MG619969	MG620253	MG620542	MG620844	MG621126	MG621400	MG621728	MG622082	MG622387	MG622698
Adephaga: Carabidae	Clivina sp.	INB167	MG609350			MG609903	MG610517	MG610844	MG611088		MG611688			MG612790	MG612478	MG613082	MG613402		MG614077		MG615394		MG615949	MG616226	MG616498		MG617116		MG617679			MG618548	MG618790	MG619051	MG619392	MG619731		MG620290	MG620578	MG620883	MG621161	MG621435	MG621771	MG622123	MG622423	MG622736		MG623258	MG623552
Adephaga: Carabidae	Pheropsophus sp.	INB168	MG609351		MG610193	MG609904	MG610518	MG610845		MG611353	MG611689			MG612791	MG612479	MG613083	MG613403		MG614078		MG615395	MG615672	MG615950	MG616227	MG616499	MG616819	MG617117	MG617403	MG617680	MG617993	MG618245	MG618549	MG618791	MG619052	MG619393	MG619732		MG620291	MG620579	MG620884	MG621162	MG621436	MG621772	MG622124	MG622424	MG622737	MG622986	MG623259	MG623553
Adephaga: Carabidae	Lebia coelestis	INB170	MG609353			MG609905	MG610520	MG610847			MG611691		MG612182	MG612793	MG612481	MG613085	MG613405		MG614080		MG615397		MG615952	MG616229			MG617119						MG618792	MG619054	MG619395	MG619734	MG620003	MG620292	MG620581			MG621438	MG621774	MG622126	MG622426	MG622739		MG623261	MG623555
Adephaga: Carabidae	Pentagonica ruficollis	INB171	MG609354	MG609618	MG610195		MG610521	MG610848			MG611692		MG612183	MG612794	MG612482	MG613086	MG613406	MG613743	MG614081		MG615398		MG615953		MG616501		MG617120		MG617682	MG617995		MG618551	MG618793	MG619055	MG619396	MG619735	MG620004	MG620293	MG620582	MG620886	MG621164		MG621775	MG622127	MG622427	MG622740	MG622987	MG623262
Adephaga: Carabidae	Elaphrus sp.	INB212	MG609376	MG609639	MG610216		MG610547	MG610875		MG611378	MG611718		MG612202	MG612815	MG612504		MG613433		MG614109		MG615425	MG615695	MG615973		MG616525	MG616843	MG617146	MG617420	MG617704	MG618018		MG618574	MG618810	MG619080	MG619423	MG619762	MG620025	MG620316	MG620604	MG620914	MG621186		MG621801	MG622156	MG622449		MG623006	MG623285
Adephaga: Carabidae	gen. sp.	TH2	MG609378	MG609641	MG610218	MG609930	MG610549	MG610877								MG613108	MG613435		MG614110	MG614771	MG615427		MG615974	MG616245	MG616527		MG617148	MG617422	MG617706		MG618267	MG618576		MG619081	MG619425	MG619764	MG620027	MG620318	MG620605		MG621188	MG621461		MG622158	MG622451	MG622762	MG623008		MG623579
Adephaga: Dytiscidae	Agabus sp.	INB109	MG609310				MG610468	MG610796			MG611640			MG612741	MG612433	MG613037	MG613353	MG613700	MG614026		MG615341		MG615906				MG617078	MG617365	MG617638		MG618210			MG619008	MG619340	MG619680		MG620245	MG620533	MG620837	MG621118		MG621719	MG622073	MG622378	MG622690		MG623214	MG623517
Adephaga: Dytiscidae	Laccophilus difficilis	INB111	MG609311	MG609584	MG610149	MG609863	MG610469	MG610797	MG611062	MG611310	MG611641	MG611915	MG612149	MG612742	MG612434	MG613038	MG613354		MG614027		MG615342		MG615907	MG616185	MG616459	MG616771	MG617079	MG617366		MG617955	MG618211	MG618504	MG618759	MG619009	MG619341	MG619681	MG619964		MG620534	MG620838	MG621119		MG621720	MG622074	MG622379	MG622691		MG623215	MG623518
Adephaga: Dytiscidae	Eretes griseus	INB112			MG610150		MG610470	MG610798						MG612743	MG612435	MG613039	MG613355		MG614028		MG615343				MG616460			MG617367			MG618212			MG619010	MG619342	MG619682		MG620246	MG620535	MG620839	MG621120	MG621396	MG621721	MG622075	MG622380			MG623216
Adephaga: Dytiscidae	Rhantus suturalis	INB113	MG609312		MG610151	MG609864	MG610471	MG610799			MG611642			MG612744	MG612436	MG613040	MG613356		MG614029		MG615344	MG615639	MG615908	MG616186	MG616461		MG617080	MG617368	MG617639		MG618213		MG618760	MG619011	MG619343	MG619683	MG619965	MG620247	MG620536	MG620840	MG621121	MG621397	MG621722	MG622076	MG622381	MG622692		MG623217	MG623519
Adephaga: Dytiscidae	Hyphydrus detectus	INB114	MG609313		MG610152		MG610472	MG610800		MG611311	MG611643			MG612745	MG612437	MG613041	MG613357		MG614030		MG615345	MG615640			MG616462	MG616772	MG617081	MG617369	MG617640		MG618214				MG619344	MG619684	MG619966	MG620248	MG620537	MG620841	MG621122		MG621723	MG622077	MG622382	MG622693		MG623218	MG623520
Adephaga: Gyrinidae	Orectochilus sp.	INB037	MG609256		MG610095	MG609815	MG610407	MG610733	MG611020	MG611260	MG611576	MG611872		MG612685	MG612372		MG613291	MG613638			MG615275		MG615858		MG616404		MG617027	MG617310	MG617586	MG617893				MG618950	MG619281	MG619621	MG619915		MG620475		MG621068			MG622006			MG622907	MG623167	MG623466
Adephaga: Haliplidae	Peltodytes sp.	INB121	MG609318			MG609868	MG610477	MG610805		MG611317	MG611648	MG611920	MG612152	MG612750	MG612442	MG613046	MG613363		MG614036		MG615350	MG615644	MG615913	MG616191	MG616467	MG616777		MG617374	MG617646	MG617960	MG618218	MG618510	MG618763	MG619016	MG619350	MG619690	MG619970	MG620254	MG620543	MG620845	MG621127	MG621401	MG621729	MG622083		MG622699	MG622959	MG623223
Adephaga: Noteridae	gen. sp.	CSR039	MG609124	MG609418	MG609971	MG609684			MG610912		MG611428	MG611752	MG612005	MG612553	MG612244	MG612864	MG613153	MG613487	MG613818	MG614500	MG615127	MG615468		MG616014		MG616578	MG616888	MG617187		MG617752		MG618311		MG618844	MG619133	MG619475	MG619802	MG620065	MG620355		MG620957	MG621230	MG621508	MG621852	MG622196	MG622493		MG623046	MG623333
Adephaga: Noteridae	Canthydrus sp.	INB115	MG609314		MG610153	MG609865	MG610473		MG611063	MG611312	MG611644	MG611916				MG613042	MG613358		MG614031	MG614703			MG615909	MG616187	MG616463	MG616773	MG617082	MG617370	MG617641	MG617956	MG618215	MG618505	MG618761	MG619012	MG619345	MG619685	MG619967	MG620249	MG620538		MG621123	MG621398	MG621724	MG622078	MG622383	MG622694		MG623219
Bostrichoidea: Bostrichidae	Lyctus sp.	CSR070		MG609438		MG609709	MG610291	MG610618		MG611160	MG611453		MG612026	MG612579	MG612268	MG612879	MG613178	MG613515	MG613842	MG614525	MG615154		MG615759	MG616030	MG616303		MG616914	MG617207	MG617483	MG617777	MG618081	MG618334	MG618630		MG619160	MG619501	MG619822	MG620085		MG620664			MG621533	MG621879	MG622219	MG622517	MG622821	MG623067	MG623355
Bostrichoidea: Bostrichidae	Polycaon sp.	INB032					MG610402	MG610728	MG611016		MG611571			MG612680	MG612368		MG613286	MG613633	MG613957	MG614637	MG615271			MG616125			MG617022	MG617305	MG617581	MG617888		MG618438			MG619276	MG619616	MG619910			MG620778			MG621650	MG622001	MG622315	MG622630	MG622902	MG623162
Bostrichoidea: Dermestidae	Dermestes sp.	CSR089	MG609158	MG609453	MG610002	MG609725	MG610307	MG610635	MG610940	MG611170	MG611470	MG611782	MG612036	MG612593	MG612279	MG612895	MG613190	MG613534	MG613858	MG614541	MG615169	MG615498	MG615770		MG616315	MG616618	MG616929	MG617221	MG617496	MG617794	MG618092	MG618348		MG618872	MG619176	MG619516		MG620096	MG620388	MG620679	MG620987	MG621260	MG621547	MG621897	MG622230	MG622532	MG622832	MG623079	MG623367
Bostrichoidea: Dermestidae	Evorinea sp.	CSR090	MG609159		MG610003		MG610308	MG610636		MG611171		MG611783	MG612037	MG612594	MG612280	MG612896	MG613191	MG613535	MG613859	MG614542	MG615170	MG615499	MG615771	MG616043	MG616316	MG616619	MG616930	MG617222	MG617497	MG617795	MG618093	MG618349			MG619177			MG620097	MG620389	MG620680		MG621261	MG621548	MG621898		MG622533	MG622833	MG623080	MG623368
Bostrichoidea: Dermestidae	Orphinus sp.	INB130	MG609324	MG609593	MG610164	MG609874	MG610483	MG610811	MG611070	MG611324	MG611655	MG611927	MG612157	MG612757	MG612449	MG613051	MG613370	MG613708	MG614043	MG614712	MG615357	MG615648	MG615920	MG616197	MG616473	MG616784	MG617093	MG617380	MG617653	MG617967	MG618222	MG618517	MG618767	MG619022	MG619357	MG619697	MG619974	MG620260	MG620549	MG620851	MG621133	MG621407	MG621736	MG622090		MG622706	MG622965	MG623230	MG623530
Bostrichoidea: Ptinidae	Ptinus sp.	CSR045	MG609128			MG609688	MG610269	MG610599	MG610916	MG611142					MG612248	MG612868		MG613492		MG614504					MG616285	MG616584		MG617191			MG618063	MG618315	MG618611	MG618849		MG619479		MG620067		MG620648	MG620961	MG621234	MG621512	MG621857				MG623050
Bostrichoidea: Ptinidae	Dorcatoma sp.	CSR046			MG609975		MG610270			MG611143	MG611432		MG612009	MG612558	MG612249			MG613493		MG614505	MG615131		MG615741		MG616286	MG616585	MG616894	MG617192	MG617465	MG617758	MG618064	MG618316			MG619138	MG619480	MG619806		MG620360	MG620649	MG620962		MG621513	MG621858	MG622202	MG622497			MG623337
Bostrichoidea: Ptinidae	Ptinus sp.	INB132	MG609326			MG609876	MG610485	MG610813	MG611072					MG612759	MG612451			MG613710		MG614714	MG615359	MG615650				MG616785	MG617095						MG618769	MG619024	MG619359	MG619699		MG620262		MG620853		MG621409	MG621738	MG622092				MG623232
Bostrichoidea: Ptinidae	Hedobia sp.	INB204	MG609370	MG609633		MG609922	MG610540	MG610869	MG611106					MG612810			MG613425	MG613765	MG614101	MG614763	MG615417	MG615689	MG615969		MG616517	MG616835		MG617415			MG618260		MG618805	MG619073	MG619416	MG619755		MG620311		MG620906		MG621453	MG621795	MG622149	MG622445			MG623279
Chrysomeloidea: Cerambycidae	Strangalia fortunei	INB066	MG609280	MG609557	MG610118	MG609834	MG610429	MG610758		MG611280	MG611604	MG611889	MG612128	MG612708	MG612398	MG613005	MG613317	MG613664	MG613987	MG614666	MG615300		MG615876	MG616152	MG616426	MG616735	MG617046	MG617331	MG617608	MG617918		MG618465	MG618729	MG618973	MG619305	MG619645		MG620211	MG620498			MG621371	MG621682	MG622033	MG622342	MG622656	MG622927
Chrysomeloidea: Cerambycidae	Oberea sp.	INB067	MG609281	MG609558	MG610119	MG609835	MG610430	MG610759	MG611040		MG611605	MG611890		MG612709	MG612399	MG613006	MG613318	MG613665	MG613988	MG614667	MG615301	MG615614	MG615877	MG616153	MG616427	MG616736	MG617047	MG617332	MG617609	MG617919	MG618186	MG618466	MG618730	MG618974	MG619306	MG619646	MG619933	MG620212	MG620499	MG620802	MG621092	MG621372	MG621683	MG622034	MG622343	MG622657	MG622928
Chrysomeloidea: Cerambycidae	Spondylis buprestoides	INB068	MG609282	MG609559	MG610120		MG610431	MG610760		MG611281	MG611606			MG612710	MG612400	MG613007	MG613319	MG613666	MG613989	MG614668	MG615302		MG615878	MG616154	MG616428	MG616737	MG617048	MG617333	MG617610	MG617920		MG618467	MG618731	MG618975	MG619307	MG619647		MG620213	MG620500	MG620803	MG621093	MG621373	MG621684	MG622035	MG622344	MG622658	MG622929	MG623182	MG623485
Chrysomeloidea: Cerambycidae	Xylotrechus sp.	INB069		MG609560	MG610121	MG609836	MG610432	MG610761		MG611282	MG611607			MG612711	MG612401	MG613008	MG613320	MG613667	MG613990	MG614669	MG615303			MG616155	MG616429	MG616738	MG617049		MG617611	MG617921		MG618468	MG618732	MG618976	MG619308	MG619648	MG619934	MG620214					MG621685	MG622036	MG622345			MG623183	MG623486
Chrysomeloidea: Cerambycidae	Dorysthenes hydropicus	INB150			MG610179	MG609888	MG610502	MG610828								MG613068		MG613727	MG614062	MG614730	MG615377			MG616212		MG616802	MG617103		MG617664					MG619037	MG619375									MG622108
Chrysomeloidea: Chrysomelidae	Cassida sp.	INB006			MG610071		MG610382	MG610709			MG611548	MG611849		MG612661	MG612350				MG613936	MG614618	MG615250		MG615836			MG616689						MG618419		MG618926	MG619254	MG619593		MG620169		MG620760	MG621046	MG621324	MG621627	MG621978	MG622293	MG622610
Chrysomeloidea: Chrysomelidae	Chrysomela populi	INB019				MG609803		MG610718			MG611560		MG612097	MG612671	MG612358		MG613277	MG613622	MG613946	MG614627			MG615845	MG616118		MG616698			MG617570			MG618429		MG618937	MG619265	MG619605		MG620180			MG621055		MG621639	MG621990	MG622305	MG622619
Chrysomeloidea: Chrysomelidae	Chlamisus sp.	INB077			MG610125	MG609838	MG610437	MG610767	MG611042	MG611286		MG611894				MG613013	MG613325	MG613672	MG613996	MG614674	MG615309	MG615618	MG615879	MG616160	MG616433	MG616743				MG617926	MG618190	MG618474	MG618735	MG618981	MG619312		MG619939	MG620219		MG620809	MG621096	MG621377	MG621690	MG622042		MG622663		MG623188	MG623490
Chrysomeloidea: Chrysomelidae	Sagra fulgida janthina	INB134	MG609328	MG609596	MG610167	MG609878	MG610487	MG610814			MG611658	MG611930		MG612761	MG612452	MG613054	MG613373	MG613712	MG614046	MG614716	MG615361		MG615923	MG616200	MG616476	MG616787			MG617656	MG617969		MG618520	MG618771		MG619361	MG619701	MG619977	MG620264	MG620552	MG620855	MG621136		MG621740	MG622094	MG622396	MG622709	MG622968	MG623234
Chrysomeloidea: Chrysomelidae	Lilioceris sp.	INB135	MG609329		MG610168		MG610488	MG610815			MG611659	MG611931		MG612762	MG612453	MG613055	MG613374	MG613713	MG614047	MG614717	MG615362		MG615924	MG616201	MG616477	MG616788			MG617657		MG618225	MG618521	MG618772		MG619362	MG619702		MG620265	MG620553	MG620856	MG621137	MG621411	MG621741	MG622095	MG622397	MG622710
Chrysomeloidea: Chrysomelidae	Dactylispa sp.	INB136			MG610169		MG610489	MG610816			MG611660	MG611932		MG612763	MG612454			MG613714	MG614048	MG614718	MG615363		MG615925			MG616789						MG618522		MG619026	MG619363	MG619703	MG619978	MG620266		MG620857	MG621138	MG621412	MG621742	MG622096	MG622398	MG622711
Chrysomeloidea: Chrysomelidae	Anisodera sp.	INB137	MG609330		MG610170		MG610490	MG610817		MG611327	MG611661	MG611933	MG612160	MG612764	MG612455		MG613375	MG613715	MG614049	MG614719	MG615364		MG615926			MG616790						MG618523		MG619027	MG619364	MG619704	MG619979	MG620267		MG620858	MG621139	MG621413	MG621743	MG622097	MG622399
Chrysomeloidea: Chrysomelidae	Sominella sp.	INB138				MG609879	MG610491	MG610818		MG611328	MG611662			MG612765	MG612456	MG613056	MG613376	MG613716	MG614050	MG614720	MG615365		MG615927	MG616202		MG616791	MG617097			MG617970	MG618226	MG618524				MG619705	MG619980	MG620268		MG620859			MG621744	MG622098	MG622400	MG622712			MG623533
Chrysomeloidea: Chrysomelidae	Trichochrysea sp.	INB139					MG610492			MG611329	MG611663	MG611934	MG612161	MG612766		MG613057	MG613377	MG613717	MG614051	MG614721	MG615366				MG616478						MG618227	MG618525		MG619028	MG619365	MG619706	MG619981	MG620269			MG621140		MG621745	MG622099
Chrysomeloidea: Chrysomelidae	gen. sp.	INB140		MG609597	MG610171	MG609880		MG610819	MG611074	MG611330	MG611664	MG611935	MG612162	MG612767	MG612457	MG613058	MG613378	MG613718	MG614052	MG614722	MG615367	MG615651	MG615928	MG616203	MG616479	MG616792		MG617383	MG617658	MG617971	MG618228	MG618526	MG618773	MG619029	MG619366	MG619707	MG619982	MG620270	MG620554	MG620860	MG621141	MG621414	MG621746		MG622401	MG622713		MG623235
Chrysomeloidea: Chrysomelidae	Altica sp.	INB141			MG610172		MG610493	MG610820	MG611075	MG611331	MG611665			MG612768	MG612458	MG613059	MG613379		MG614053	MG614723	MG615368			MG616204	MG616480	MG616793						MG618527		MG619030	MG619367	MG619708	MG619983	MG620271	MG620555	MG620861	MG621142		MG621747	MG622100	MG622402			MG623236
Chrysomeloidea: Chrysomelidae	Oomorphoides sp.	INB142	MG609331		MG610173	MG609881	MG610494	MG610821	MG611076	MG611332	MG611666	MG611936		MG612769	MG612459	MG613060	MG613380	MG613719	MG614054	MG614724	MG615369	MG615652	MG615929	MG616205	MG616481	MG616794			MG617659		MG618229	MG618528		MG619031	MG619368	MG619709				MG620862		MG621415	MG621748	MG622101	MG622403
Chrysomeloidea: Chrysomelidae	Cryptocephalus sp.	INB143			MG610174	MG609882	MG610495			MG611333	MG611667	MG611937				MG613061	MG613381	MG613720	MG614055	MG614725	MG615370		MG615930	MG616206	MG616482	MG616795				MG617972	MG618230				MG619369	MG619710	MG619984	MG620272	MG620556	MG620863		MG621416	MG621749	MG622102		MG622714		MG623237	MG623534
Chrysomeloidea: Chrysomelidae	Bruchidius sp.	INB144				MG609883	MG610496	MG610822		MG611334			MG612163			MG613062	MG613382	MG613721	MG614056	MG614726	MG615371			MG616207		MG616796			MG617660		MG618231						MG619985	MG620273			MG621143		MG621750			MG622715
Chrysomeloidea: Megalopodidae	Temnaspis sp.	INB031	MG609252	MG609532	MG610090	MG609811	MG610401	MG610727	MG611015	MG611255	MG611570	MG611867	MG612105	MG612679	MG612367	MG612978	MG613285	MG613632	MG613956	MG614636	MG615270	MG615586	MG615853	MG616124	MG616400	MG616706	MG617021	MG617304	MG617580	MG617887	MG618169	MG618437	MG618705	MG618945	MG619275	MG619615	MG619909	MG620189			MG621063	MG621343	MG621649	MG622000	MG622314	MG622629	MG622901		MG623461
Cleroidea: Acanthocnemidae	Acanthocnemus nigricans	CSR062	MG609141	MG609433	MG609985	MG609701	MG610283	MG610611	MG610925	MG611154	MG611445		MG612020	MG612572	MG612261		MG613170	MG613507	MG613834	MG614517	MG615147	MG615482	MG615751	MG616026	MG616296		MG616907		MG617477	MG617770	MG618075		MG618623		MG619153	MG619493	MG619817	MG620079	MG620371	MG620656			MG621526	MG621872	MG622213	MG622510	MG622815	MG623061	MG623349
Cleroidea: Biphyllidae	Althaesia sp.	CSR005	MG609100		MG609948	MG609657	MG610237	MG610568	MG610891		MG611398			MG612524	MG612218	MG612836	MG613125	MG613456	MG613790		MG615095		MG615713	MG615991	MG616259		MG616862		MG617439	MG617721	MG618038			MG618823	MG619102	MG619445		MG620040	MG620333		MG620933	MG621208	MG621480	MG621821	MG622173	MG622466	MG622781	MG623022	MG623305
Cleroidea: Biphyllidae	Biphyllus sp.	CSR068	MG609146	MG609437		MG609707	MG610289	MG610616	MG610929	MG611158	MG611451			MG612577	MG612267	MG612878	MG613176	MG613513	MG613840	MG614523			MG615757		MG616301		MG616912		MG617482	MG617775	MG618079	MG618332	MG618628	MG618862	MG619158	MG619499	MG619821	MG620084	MG620375	MG620662		MG621249	MG621532	MG621877	MG622218	MG622515	MG622819	MG623065	MG623353
Cleroidea: Byturidae	Haematoides sp.	INB039	MG609258	MG609538	MG610097	MG609816	MG610409	MG610734	MG611022	MG611262	MG611578	MG611873	MG612110	MG612687	MG612374	MG612982	MG613293	MG613640	MG613963			MG615591	MG615859	MG616129	MG616405		MG617029		MG617587	MG617895		MG618443	MG618710	MG618952	MG619283	MG619623	MG619916	MG620192	MG620477		MG621069	MG621347	MG621656	MG622008	MG622321	MG622636	MG622909	MG623168	MG623468
Cleroidea: Cleridae	Tenerus sp.	CSR083					MG610301											MG613528			MG615164																				MG620982			MG621892
Cleroidea: Cleridae	Necrobia sp.	CSR084	MG609156	MG609449		MG609720	MG610302	MG610630	MG610937	MG611165	MG611465			MG612589	MG612276		MG613186	MG613529	MG613853		MG615165						MG616925		MG617492	MG617789			MG618637	MG618869	MG619171	MG619511		MG620094	MG620386	MG620674	MG620983	MG621256	MG621542	MG621893	MG622226	MG622527	MG622829	MG623076	MG623362
Cleroidea: Cleridae	Xenorthrius sp.	INB012	MG609237		MG610076		MG610387		MG611000	MG611243	MG611553						MG613270	MG613617	MG613941		MG615254	MG615571					MG617006		MG617565	MG617872			MG618692		MG619258	MG619598	MG619898	MG620173	MG620459	MG620765		MG621328	MG621632	MG621983	MG622298	MG622613		MG623146	MG623445
Cleroidea: Cleridae	Cladiscus sp.	INB189	MG609359	MG609622	MG610200	MG609910	MG610529	MG610856	MG611095	MG611361	MG611700		MG612188	MG612799	MG612487		MG613414	MG613752	MG614089		MG615404	MG615677					MG617127		MG617690				MG618795		MG619404	MG619743		MG620299	MG620588	MG620894			MG621783	MG622136	MG622434	MG622744		MG623269	MG623561
Cleroidea: Cleridae	Stenocallimerus sp.	INB190	MG609360	MG609623	MG610201	MG609911	MG610530	MG610857	MG611096	MG611362	MG611701			MG612800			MG613415	MG613753	MG614090		MG615405	MG615678					MG617128		MG617691		MG618252		MG618796	MG619062	MG619405	MG619744		MG620300	MG620589	MG620895		MG621442	MG621784	MG622137	MG622435			MG623270	MG623562
Cleroidea: Cleridae	Allochotes sp.	INB191	MG609361	MG609624		MG609912	MG610531	MG610858	MG611097	MG611363	MG611702		MG612189	MG612801	MG612488	MG613093	MG613416	MG613754	MG614091		MG615406	MG615679				MG616825	MG617129		MG617692	MG618003			MG618797	MG619063	MG619406	MG619745	MG620011	MG620301	MG620590	MG620896	MG621170	MG621443	MG621785	MG622138	MG622436	MG622745	MG622992	MG623271	MG623563
Cleroidea: Melyridae	Dasytes s.l. sp.	CSR115	MG609180	MG609472		MG609745	MG610332	MG610657	MG610960	MG611192	MG611494	MG611803	MG612048	MG612612	MG612297	MG612916	MG613213	MG613559	MG613883	MG614566	MG615195	MG615521			MG616335		MG616952		MG617517	MG617818	MG618108					MG619540	MG619849	MG620117	MG620410	MG620705	MG621005	MG621278	MG621572	MG621923	MG622250			MG623097	MG623392
Cleroidea: Melyridae	Dicranolaius bellulus	CSR116	MG609181	MG609473	MG610023	MG609746	MG610333	MG610658	MG610961	MG611193	MG611495	MG611804			MG612298	MG612917	MG613214	MG613560	MG613884	MG614567	MG615196	MG615522	MG615791	MG616061	MG616336		MG616953		MG617518		MG618109		MG618656	MG618890	MG619201	MG619541	MG619850	MG620118	MG620411	MG620706	MG621006	MG621279	MG621573	MG621924	MG622251	MG622558	MG622854	MG623098	MG623393
Cleroidea: Melyridae	Carphurus sp.	CSR117	MG609182	MG609474	MG610024	MG609747	MG610334	MG610659	MG610962	MG611194	MG611496	MG611805		MG612613	MG612299	MG612918	MG613215	MG613561	MG613885	MG614568	MG615197	MG615523		MG616062	MG616337		MG616954	MG617241	MG617519	MG617819	MG618110		MG618657	MG618891	MG619202	MG619542	MG619851	MG620119	MG620412	MG620707	MG621007		MG621574	MG621925	MG622252	MG622559	MG622855	MG623099	MG623394
Cleroidea: Melyridae	gen. sp.	INB003	MG609230	MG609515		MG609793	MG610379	MG610706		MG611239	MG611545	MG611847	MG612089	MG612658	MG612347			MG613610	MG613933		MG615247	MG615565			MG616382		MG617002		MG617560	MG617867	MG618152	MG618416	MG618689		MG619251		MG619892	MG620166	MG620453		MG621044		MG621624	MG621975	MG622291	MG622607		MG623142	MG623439
Cleroidea: Melyridae	Carphurus sp.	INB131	MG609325	MG609594	MG610165	MG609875	MG610484	MG610812	MG611071	MG611325	MG611656	MG611928	MG612158	MG612758	MG612450	MG613052	MG613371	MG613709	MG614044	MG614713	MG615358	MG615649	MG615921	MG616198	MG616474		MG617094	MG617381	MG617654		MG618223	MG618518	MG618768	MG619023	MG619358	MG619698	MG619975	MG620261	MG620550	MG620852	MG621134	MG621408	MG621737	MG622091	MG622394	MG622707	MG622966	MG623231	MG623531
Cleroidea: Prionoceridae	Idgia sp.	INB040	MG609259	MG609539		MG609817	MG610410	MG610735	MG611023	MG611263	MG611579		MG612111	MG612688	MG612375		MG613294	MG613641	MG613964		MG615277	MG615592					MG617030		MG617588	MG617896			MG618711	MG618953	MG619284	MG619624		MG620193	MG620478		MG621070	MG621348	MG621657	MG622009	MG622322	MG622637	MG622910	MG623169	MG623469
Cleroidea: Thanerocleridae	Isoclerus sp.	CSR055	MG609136	MG609428		MG609696	MG610278	MG610607		MG611150	MG611441		MG612016	MG612567	MG612256		MG613165	MG613502	MG613829		MG615140	MG615478			MG616294		MG616902		MG617473				MG618619		MG619147	MG619488	MG619813					MG621241	MG621521	MG621867	MG622209	MG622505	MG622810	MG623058	MG623345
Cleroidea: Trogossitidae	Larinotus umblicatus	CSR058	MG609139	MG609431		MG609699	MG610281	MG610609	MG610923	MG611152	MG611443		MG612018	MG612570	MG612259		MG613168	MG613504	MG613832		MG615143	MG615480					MG616905	MG617200	MG617475	MG617768	MG618072		MG618621		MG619150			MG620076	MG620369	MG620655	MG620970		MG621524	MG621869	MG622211	MG622508	MG622813	MG623060	MG623347
Cleroidea: Trogossitidae	Rentonellum sp.	CSR059																			MG615144			MG616024											MG619151	MG619491		MG620077						MG621870
Cleroidea: Trogossitidae	Ancyrona sp.	CSR158	MG609219		MG610061		MG610367	MG610695		MG611230	MG611534		MG612081		MG612336		MG613252	MG613601	MG613922			MG615553					MG616994		MG617552							MG619579	MG619882	MG620154	MG620443	MG620746	MG621034	MG621313	MG621612	MG621964	MG622280			MG623131	MG623427
Cleroidea: Trogossitidae	Parapeltis australicum	CSR159	MG609220			MG609784	MG610368	MG610696	MG610992	MG611231	MG611535		MG612082	MG612648	MG612337	MG612953	MG613253	MG613602	MG613923	MG614607	MG615237	MG615554			MG616371		MG616995	MG617277	MG617553	MG617858	MG618143		MG618681		MG619240	MG619580		MG620155		MG620747			MG621613	MG621965	MG622281	MG622597		MG623132	MG623428
Cleroidea: Trogossitidae	Leperina sp.	CSR160	MG609221		MG610062	MG609785	MG610369	MG610697		MG611232	MG611536		MG612083	MG612649	MG612338		MG613254	MG613603	MG613924		MG615238	MG615555			MG616372		MG616996		MG617554				MG618682		MG619241	MG619581		MG620156		MG620748			MG621614	MG621966	MG622282			MG623133	MG623429
Cleroidea: Trogossitidae	Thymalus sp.	INB024	MG609247	MG609526	MG610084				MG611009		MG611564	MG611861	MG612101	MG612674	MG612361		MG613280	MG613626	MG613950		MG615264	MG615580			MG616395		MG617015		MG617574		MG618165		MG618700		MG619269	MG619609	MG619905		MG620468			MG621337	MG621643	MG621994	MG622309	MG622623		MG623156	MG623455
Coccinelloidea: Anamorphidae	Papuella sp.	CSR095	MG609164		MG610008	MG609729	MG610312	MG610641	MG610945	MG611175	MG611475					MG612900	MG613196	MG613540	MG613864	MG614547	MG615175	MG615504	MG615775	MG616048	MG616321	MG616624	MG616935	MG617227	MG617502	MG617800	MG618096	MG618354			MG619182	MG619521	MG619836	MG620102	MG620394	MG620685	MG620991	MG621264	MG621553	MG621903		MG622538	MG622838	MG623085	MG623373
Coccinelloidea: Bothrideridae	Deretaphrus sp.	CSR072				MG609711	MG610292				MG611455					MG612881		MG613517						MG616032						MG617779														MG621881
Coccinelloidea: Bothrideridae	Ascetoderes sp.	CSR074	MG609150	MG609441	MG609993		MG610293	MG610621		MG611161		MG611773			MG612271	MG612883	MG613181	MG613519	MG613845	MG614528	MG615157	MG615490	MG615762	MG616033	MG616306	MG616605	MG616917	MG617210		MG617781		MG618337	MG618633	MG618864	MG619163	MG619504	MG619824	MG620088	MG620379	MG620667	MG620977	MG621251	MG621536	MG621883		MG622520	MG622824	MG623070	MG623358
Coccinelloidea: Cerylonidae	Philothermus sp.	CSR011	MG609104			MG609661	MG610241	MG610574			MG611403					MG612839		MG613462	MG613795		MG615101		MG615716	MG615994		MG616553	MG616867								MG619108	MG619450		MG620044	MG620338	MG620627	MG620937		MG621485	MG621827					MG623308
Coccinelloidea: Cerylonidae	Ostomopsis sp.	CSR079	MG609154	MG609445	MG609996	MG609716	MG610297	MG610626	MG610934		MG611461	MG611775	MG612029	MG612585		MG612887		MG613524	MG613850	MG614533		MG615493	MG615764	MG616037	MG616309	MG616610	MG616921	MG617214	MG617488	MG617785		MG618341			MG619167		MG619826		MG620382	MG620671	MG620979		MG621539	MG621888		MG622523	MG622826		MG623359
Coccinelloidea: Coccinellidae	Chnootriba sp.	C04	MG609090				MG610227	MG610557			MG611388	MG611727		MG612514		MG612825	MG613115	MG613444	MG613780		MG615083		MG615703	MG615982		MG616536		MG617157	MG617430	MG617711	MG618028	MG618271			MG619090	MG619434	MG619773	MG620032	MG620322	MG620614	MG620923	MG621197	MG621469	MG621810	MG622166		MG622771		MG623294
Coccinelloidea: Coccinellidae	Harmonia octomaculata	C10	MG609091		MG609939		MG610228	MG610558			MG611389	MG611728	MG611975	MG612515	MG612210	MG612826	MG613116	MG613445	MG613781	MG614465	MG615084		MG615704	MG615983	MG616251	MG616537	MG616853	MG617158		MG617712	MG618029	MG618272			MG619091	MG619435	MG619774	MG620033	MG620323	MG620615	MG620924	MG621198	MG621470	MG621811		MG622458	MG622772	MG623015	MG623295
Coccinelloidea: Coccinellidae	Exochomus sp.	C25				MG609650	MG610229	MG610559			MG611390			MG612516		MG612827		MG613446			MG615085	MG615436	MG615705	MG615984		MG616538		MG617159			MG618030	MG618273			MG619092	MG619436	MG619775		MG620324	MG620616			MG621471	MG621812		MG622459			MG623296
Coccinelloidea: Coccinellidae	Rhizobius sp.	C28	MG609092		MG609940		MG610230	MG610560		MG611113	MG611391		MG611976	MG612517	MG612211	MG612828	MG613117	MG613447	MG613782		MG615086		MG615706	MG615985	MG616252	MG616539		MG617160	MG617431	MG617713	MG618031	MG618274			MG619093	MG619437	MG619776	MG620034	MG620325	MG620617	MG620925	MG621199	MG621472	MG621813			MG622773		MG623297
Coccinelloidea: Coccinellidae	Ortalia sp.	C31	MG609093	MG609386	MG609941		MG610231	MG610561	MG610886	MG611114	MG611392	MG611729		MG612518	MG612212	MG612829	MG613118	MG613448	MG613783		MG615087	MG615437	MG615707	MG615986	MG616253	MG616540	MG616854	MG617161	MG617432	MG617714	MG618032	MG618275		MG618819	MG619094	MG619438	MG619777	MG620035	MG620326		MG620926	MG621200	MG621473	MG621814	MG622167	MG622460	MG622774	MG623016	MG623298
Coccinelloidea: Coccinellidae	Microfreudea sp.	C33				MG609651	MG610232	MG610562				MG611730						MG613449	MG613784		MG615088				MG616254	MG616541	MG616855		MG617433		MG618033				MG619095		MG619778					MG621201						MG623017
Coccinelloidea: Coccinellidae	Sasajiscymnus sp.	C44	MG609094	MG609387	MG609942		MG610233	MG610563	MG610887	MG611115	MG611393	MG611731	MG611977	MG612519	MG612213	MG612830	MG613119	MG613450	MG613785	MG614466	MG615089	MG615438	MG615708	MG615987		MG616542	MG616856	MG617162	MG617434	MG617715	MG618034	MG618276			MG619096	MG619439	MG619779	MG620036	MG620327	MG620618	MG620927	MG621202	MG621474	MG621815	MG622168	MG622461	MG622775	MG623018	MG623299
Coccinelloidea: Coccinellidae	Stethorus sp.	C54	MG609095	MG609388	MG609943	MG609652	MG610234	MG610564	MG610888	MG611116	MG611394	MG611732	MG611978	MG612520	MG612214	MG612831	MG613120	MG613451	MG613786	MG614467	MG615090	MG615439	MG615709	MG615988	MG616255	MG616543	MG616857	MG617163		MG617716	MG618035	MG618277	MG618585		MG619097	MG619440	MG619780	MG620037	MG620328	MG620619	MG620928	MG621203	MG621475	MG621816	MG622169	MG622462	MG622776		MG623300
Coccinelloidea: Corylophidae	Sericoderus sp.	CSR014	MG609106	MG609397	MG609953		MG610244	MG610577	MG610896	MG611121	MG611406	MG611738	MG611985	MG612530	MG612224	MG612842	MG613132	MG613465	MG613798	MG614478	MG615104	MG615450	MG615719	MG615996	MG616263	MG616556	MG616870	MG617171	MG617445	MG617729	MG618042	MG618288	MG618593	MG618828	MG619111	MG619453	MG619787	MG620047	MG620341	MG620629	MG620939	MG621211	MG621488	MG621830	MG622178	MG622472	MG622785	MG623027	MG623311
Coccinelloidea: Corylophidae	Priamima sp.	CSR085		MG609450	MG609999	MG609721	MG610303	MG610631	MG610938	MG611166	MG611466	MG611779				MG612891	MG613187	MG613530	MG613854	MG614537		MG615495	MG615767	MG616040		MG616614	MG616926	MG617218	MG617493	MG617790	MG618089	MG618345	MG618638		MG619172	MG619512	MG619830			MG620675	MG620984	MG621257	MG621543	MG621894	MG622227	MG622528		MG623077	MG623363
Coccinelloidea: Corylophidae	Periptyctus sp.	CSR086		MG609451		MG609722	MG610304	MG610632		MG611167	MG611467	MG611780	MG612033	MG612590		MG612892		MG613531	MG613855	MG614538	MG615166	MG615496			MG616312	MG616615	MG616927	MG617219	MG617494	MG617791	MG618090		MG618639		MG619173	MG619513	MG619831			MG620676		MG621258	MG621544	MG621895	MG622228	MG622529	MG622830		MG623364
Coccinelloidea: Corylophidae	Orthoperus sp.	INB209	MG609374	MG609637		MG609927		MG610872	MG611110	MG611375	MG611715	MG611968	MG612200	MG612813	MG612501	MG613104	MG613430		MG614106	MG614768	MG615422	MG615692	MG615971	MG616243	MG616522	MG616840	MG617143	MG617418		MG618015	MG618263	MG618571	MG618808	MG619077	MG619420	MG619760	MG620022	MG620314	MG620601	MG620911	MG621183	MG621457	MG621799	MG622153		MG622758	MG623003	MG623282	MG623576
Coccinelloidea: Discolomatidae	Aphanocephalus sp.	CSR018		MG609400	MG609955	MG609666		MG610580	MG610899	MG611124	MG611409	MG611740	MG611988	MG612533	MG612227	MG612845		MG613468	MG613801	MG614481	MG615107	MG615453	MG615722	MG615999			MG616873	MG617174		MG617732	MG618045	MG618291					MG619789	MG620049		MG620631		MG621214	MG621491	MG621833	MG622180	MG622475		MG623030
Coccinelloidea: Endomychidae	Cyclotoma sp.	CSR020	MG609110	MG609402		MG609668	MG610248	MG610582	MG610900		MG611411		MG611989	MG612535		MG612847	MG613135	MG613470	MG613802	MG614483	MG615109	MG615454	MG615724	MG616000	MG616267	MG616560	MG616875		MG617448	MG617734		MG618293	MG618597	MG618831	MG619115	MG619457	MG619790	MG620051		MG620632	MG620943		MG621493	MG621835		MG622477	MG622787		MG623315
Coccinelloidea: Endomychidae	Holoparamecus sp.	CSR096				MG609730	MG610313	MG610642		MG611176	MG611476	MG611787				MG612901	MG613197	MG613541	MG613865	MG614548	MG615176			MG616049	MG616322	MG616625	MG616936	MG617228		MG617801	MG618097	MG618355			MG619183	MG619522	MG619837	MG620103	MG620395	MG620686	MG620992		MG621554	MG621904	MG622234	MG622539			MG623374
Coccinelloidea: Endomychidae	Encymon immaculatus	CSR097	MG609165	MG609458		MG609731	MG610314	MG610643			MG611477			MG612599			MG613198	MG613542	MG613866	MG614549	MG615177	MG615505	MG615776			MG616626	MG616937	MG617229	MG617503	MG617802		MG618356			MG619184	MG619523		MG620104	MG620396	MG620687			MG621555	MG621905	MG622235	MG622540	MG622839	MG623086	MG623375
Coccinelloidea: Endomychidae	Stenotarsus sp.	CSR098	MG609166	MG609459			MG610315	MG610644	MG610946	MG611177	MG611478	MG611788		MG612600		MG612902	MG613199	MG613543	MG613867	MG614550	MG615178	MG615506	MG615777		MG616323	MG616627			MG617504	MG617803	MG618098	MG618357	MG618645	MG618877	MG619185	MG619524			MG620397	MG620688			MG621556	MG621906		MG622541	MG622840		MG623376
Coccinelloidea: Endomychidae	Sinocymbachus sp.	INB005	MG609232				MG610381	MG610708			MG611547			MG612660	MG612349		MG613265	MG613612	MG613935	MG614617	MG615249	MG615567	MG615835			MG616688		MG617287	MG617562	MG617869	MG618154	MG618418			MG619253	MG619592	MG619894	MG620168	MG620455	MG620759			MG621626	MG621977		MG622609	MG622891	MG623143	MG623441
Coccinelloidea: Euxestidae	Hypodacnella sp.	CSR010	MG609103	MG609394		MG609660		MG610573			MG611402						MG613129	MG613461	MG613794	MG614475	MG615100	MG615447		MG615993		MG616552	MG616866			MG617726		MG618285			MG619107	MG619449			MG620337	MG620626	MG620936		MG621484	MG621826
Coccinelloidea: Latridiidae	Enicmus sp.	CSR028	MG609117		MG609963			MG610590	MG610906	MG611130	MG611419	MG611745		MG612542	MG612235	MG612854	MG613142	MG613477	MG613808	MG614490	MG615117				MG616272	MG616568	MG616881	MG617181		MG617741	MG618051	MG618301			MG619123	MG619465	MG619795	MG620058			MG620949	MG621222	MG621499	MG621843		MG622484		MG623037	MG623323
Coccinelloidea: Latridiidae	Corticaria sp.	CSR029	MG609118			MG609675	MG610255							MG612543		MG612855	MG613143	MG613478	MG613809		MG615118		MG615729		MG616273	MG616569			MG617455	MG617742		MG618302		MG618838						MG620638				MG621844	MG622187				MG623324
Coccinelloidea: Latridiidae	Melanophthalma sp.	CSR111	MG609176		MG610019	MG609741	MG610328		MG610957		MG611490	MG611799		MG612608			MG613209	MG613555	MG613880		MG615191		MG615787		MG616331		MG616948		MG617513	MG617814		MG618370	MG618652			MG619536	MG619846			MG620701				MG621919	MG622246	MG622554			MG623388
Coccinelloidea: Murmidiidae	Murmidius ovalis	CSR078		MG609444		MG609715		MG610625			MG611460			MG612584	MG612274	MG612886		MG613523	MG613849	MG614532	MG615160					MG616609	MG616920	MG617213		MG617784	MG618085	MG618340			MG619166	MG619507		MG620090		MG620670				MG621887	MG622223			MG623073
Coccinelloidea: Teredidae	Xylariophilus sp.	CSR007						MG610570				MG611736						MG613458	MG613792		MG615097				MG616261	MG616549	MG616864			MG617723					MG619104					MG620623				MG621823
Coccinelloidea: Teredidae	Xylariophilus sp.	CSR071	MG609148	MG609439	MG609991	MG609710		MG610619	MG610931		MG611454	MG611771	MG612027	MG612580	MG612269	MG612880	MG613179	MG613516	MG613843	MG614526	MG615155		MG615760	MG616031	MG616304	MG616603	MG616915	MG617208	MG617484	MG617778	MG618082	MG618335	MG618631		MG619161	MG619502	MG619823	MG620086	MG620377	MG620665			MG621534	MG621880	MG622220	MG622518	MG622822	MG623068	MG623356
Coccinelloidea: Teredidae	Teredolaemus sp.	CSR073	MG609149	MG609440	MG609992	MG609712		MG610620	MG610932		MG611456	MG611772		MG612581	MG612270	MG612882	MG613180	MG613518	MG613844	MG614527	MG615156	MG615489	MG615761		MG616305	MG616604	MG616916	MG617209	MG617485	MG617780		MG618336	MG618632		MG619162	MG619503		MG620087	MG620378	MG620666			MG621535	MG621882	MG622221	MG622519	MG622823	MG623069	MG623357
Cucujoidea: Alexiidae	Sphaerosoma sp.	CSR002	MG609097		MG609945	MG609654		MG610565			MG611395	MG611733		MG612521		MG612833	MG613122	MG613453	MG613787	MG614469	MG615092	MG615441	MG615710	MG615989	MG616256	MG616545	MG616859		MG617436	MG617718	MG618036	MG618279	MG618586		MG619099	MG619442	MG619782		MG620330	MG620620	MG620930	MG621205	MG621477	MG621818	MG622170		MG622778	MG623019	MG623302
Cucujoidea: Boganiidae	Paracucujus rostratus	CSR006	MG609101	MG609391	MG609949	MG609658	MG610238	MG610569		MG611118	MG611399	MG611735	MG611982	MG612525	MG612219	MG612837	MG613126	MG613457	MG613791	MG614472	MG615096	MG615444	MG615714	MG615992	MG616260	MG616548	MG616863	MG617166	MG617440	MG617722	MG618039	MG618282	MG618589	MG618824	MG619103	MG619446	MG619785	MG620041	MG620334	MG620622	MG620934	MG621209	MG621481	MG621822		MG622467		MG623023	MG623306
Cucujoidea: Cryptophagidae	Micrambina sp.	CSR015	MG609107	MG609398		MG609664	MG610245	MG610578	MG610897	MG611122	MG611407	MG611739	MG611986	MG612531	MG612225	MG612843	MG613133	MG613466	MG613799	MG614479	MG615105	MG615451	MG615720	MG615997	MG616264	MG616557	MG616871	MG617172	MG617446	MG617730	MG618043	MG618289	MG618594	MG618829	MG619112	MG619454	MG619788	MG620048	MG620342	MG620630	MG620940	MG621212	MG621489	MG621831	MG622179	MG622473	MG622786	MG623028	MG623312
Cucujoidea: Cryptophagidae	Curelius sp.	INB192		MG609625	MG610202	MG609913	MG610532	MG610859	MG611098	MG611364	MG611703	MG611959		MG612802	MG612489	MG613094	MG613417	MG613755	MG614092	MG614754	MG615407	MG615680	MG615960	MG616235	MG616507	MG616826	MG617130	MG617408	MG617693	MG618004	MG618253	MG618558	MG618798	MG619064	MG619407	MG619746	MG620012	MG620302	MG620591	MG620897	MG621171	MG621444	MG621786	MG622139	MG622437	MG622746	MG622993	MG623272	MG623564
Cucujoidea: Cucujidae	Platisus sp.	CSR016	MG609108	MG609399	MG609954	MG609665	MG610246	MG610579	MG610898	MG611123	MG611408		MG611987	MG612532	MG612226	MG612844	MG613134	MG613467	MG613800	MG614480	MG615106	MG615452	MG615721	MG615998	MG616265	MG616558	MG616872	MG617173	MG617447	MG617731	MG618044	MG618290	MG618595	MG618830	MG619113	MG619455					MG620941	MG621213	MG621490	MG621832		MG622474		MG623029	MG623313
Cucujoidea: Cucujidae	Pediacus major	CSR087	MG609157	MG609452	MG610000	MG609723	MG610305	MG610633	MG610939	MG611168	MG611468	MG611781	MG612034	MG612591	MG612277	MG612893	MG613188	MG613532	MG613856	MG614539	MG615167	MG615497	MG615768	MG616041	MG616313	MG616616	MG616928	MG617220	MG617495	MG617792	MG618091	MG618346		MG618870	MG619174	MG619514	MG619832			MG620677	MG620985		MG621545		MG622229	MG622530		MG623078	MG623365
Cucujoidea: Cybocephalidae	Cybocephalus sp.	CSR088			MG610001	MG609724	MG610306	MG610634		MG611169	MG611469		MG612035	MG612592	MG612278	MG612894	MG613189	MG613533	MG613857	MG614540	MG615168		MG615769	MG616042	MG616314	MG616617				MG617793		MG618347	MG618640	MG618871	MG619175	MG619515	MG619833	MG620095	MG620387	MG620678	MG620986	MG621259	MG621546	MG621896		MG622531	MG622831		MG623366
Cucujoidea: Erotylidae	Thallis sp.	CSR099	MG609167	MG609460	MG610009	MG609732	MG610316	MG610645	MG610947	MG611178	MG611479		MG612039		MG612285	MG612903	MG613200	MG613544	MG613868	MG614551	MG615179	MG615507	MG615778			MG616628	MG616938			MG617804		MG618358		MG618878	MG619186	MG619525	MG619838	MG620105		MG620689	MG620993	MG621265	MG621557	MG621907	MG622236	MG622542	MG622841		MG623377
Cucujoidea: Erotylidae	Anadastus sp.	CSR100	MG609168	MG609461	MG610010	MG609733	MG610317	MG610646	MG610948		MG611480	MG611789	MG612040		MG612286	MG612904		MG613545	MG613869	MG614552	MG615180	MG615508	MG615779			MG616629	MG616939		MG617505		MG618099	MG618359		MG618879	MG619187	MG619526		MG620106		MG620690		MG621266	MG621558	MG621908	MG622237	MG622543			MG623378
Cucujoidea: Erotylidae	Episcaphula sp.	CSR101	MG609169	MG609462	MG610011		MG610318	MG610647	MG610949	MG611179	MG611481	MG611790	MG612041			MG612905		MG613546	MG613870	MG614553	MG615181	MG615509	MG615780	MG616050			MG616940		MG617506	MG617805		MG618360	MG618646	MG618880	MG619188	MG619527		MG620107		MG620691		MG621267	MG621559	MG621909	MG622238	MG622544	MG622842	MG623087	MG623379
Cucujoidea: Erotylidae	Cryptophilus sp.	CSR102	MG609170	MG609463	MG610012	MG609734	MG610319	MG610648	MG610950	MG611180	MG611482	MG611791		MG612601	MG612287	MG612906	MG613201	MG613547	MG613871	MG614554	MG615182	MG615510	MG615781	MG616051	MG616324	MG616630	MG616941	MG617230	MG617507		MG618100	MG618361	MG618647	MG618881	MG619189	MG619528	MG619839	MG620108	MG620398	MG620692	MG620994	MG621268	MG621560	MG621910	MG622239	MG622545	MG622843	MG623088	MG623380
Cucujoidea: Erotylidae	Episcapha sp.	INB023	MG609246	MG609525	MG610083		MG610396	MG610721	MG611008		MG611563	MG611860	MG612100			MG612972		MG613625	MG613949	MG614630	MG615263	MG615579	MG615848		MG616394		MG617014		MG617573	MG617881		MG618432		MG618939	MG619268	MG619608	MG619904	MG620183		MG620773	MG621058	MG621336	MG621642	MG621993	MG622308	MG622622	MG622897	MG623155	MG623454
Cucujoidea: Erotylidae	Tetraphala sp.	INB029	MG609251	MG609530	MG610088	MG609809		MG610725	MG611013	MG611253	MG611568	MG611865	MG612103		MG612365	MG612976		MG613630	MG613954	MG614634	MG615268	MG615584	MG615852		MG616398	MG616704	MG617019	MG617302	MG617578	MG617885	MG618168	MG618436	MG618704	MG618943	MG619273	MG619613	MG619907	MG620187		MG620776	MG621061	MG621341	MG621647	MG621998	MG622313	MG622627		MG623160	MG623459
Cucujoidea: Helotidae	Neohelota sp.	INB004	MG609231	MG609516	MG610070	MG609794	MG610380	MG610707	MG610998	MG611240	MG611546	MG611848	MG612090	MG612659	MG612348	MG612962	MG613264	MG613611	MG613934	MG614616	MG615248	MG615566	MG615834	MG616110	MG616383	MG616687	MG617003	MG617286	MG617561	MG617868	MG618153	MG618417	MG618690	MG618925	MG619252	MG619591	MG619893	MG620167	MG620454	MG620758	MG621045	MG621323	MG621625	MG621976	MG622292	MG622608	MG622890		MG623440
Cucujoidea: Hobartiidae	Hydnobioides sp.	CSR106	MG609172		MG610016	MG609737	MG610323	MG610651		MG611184	MG611486	MG611795	MG612043	MG612605	MG612291	MG612909	MG613204	MG613551	MG613875	MG614558	MG615186	MG615513	MG615783	MG616055	MG616327	MG616634	MG616944	MG617234		MG617809	MG618103	MG618365			MG619193	MG619532	MG619842	MG620111	MG620402	MG620696	MG620997	MG621272	MG621564	MG621914	MG622242	MG622549	MG622847	MG623091	MG623383
Cucujoidea: Kateretidae	Notobrachypterus sp.	CSR027	MG609116	MG609408		MG609674		MG610589			MG611418		MG611995	MG612541	MG612234	MG612853	MG613141	MG613476	MG613807	MG614489	MG615116	MG615460	MG615728			MG616567	MG616880		MG617454		MG618050	MG618300		MG618837	MG619122	MG619464		MG620057			MG620948	MG621221	MG621498	MG621842	MG622186		MG622791	MG623036	MG623322
Cucujoidea: Laemophloeidae	Laemophloeus sp.	CSR110	MG609175	MG609468	MG610018	MG609740	MG610327	MG610653	MG610956	MG611188	MG611489	MG611798	MG612045	MG612607	MG612293	MG612912	MG613208	MG613554	MG613879	MG614562	MG615190	MG615517	MG615786	MG616058	MG616330	MG616638	MG616947	MG617237	MG617512	MG617813	MG618104	MG618369	MG618651	MG618886	MG619197	MG619535	MG619845	MG620114	MG620406	MG620700	MG621001	MG621274	MG621568	MG621918	MG622245	MG622553	MG622850	MG623093	MG623387
Cucujoidea: Laemophloeidae	Cryptolestes sp.	INB193	MG609362	MG609626	MG610203	MG609914		MG610860	MG611099	MG611365	MG611704	MG611960	MG612190	MG612803	MG612490	MG613095	MG613418	MG613756	MG614093	MG614755	MG615408	MG615681	MG615961	MG616236	MG616508	MG616827	MG617131	MG617409	MG617694	MG618005	MG618254	MG618559	MG618799	MG619065	MG619408	MG619747	MG620013	MG620303	MG620592	MG620898	MG621172	MG621445	MG621787	MG622140	MG622438	MG622747	MG622994		MG623565
Cucujoidea: Monotomidae	Mimemodes sp.	CSR034	MG609120	MG609413	MG609966	MG609679	MG610260	MG610592	MG610908	MG611135	MG611423	MG611748	MG612000	MG612548	MG612240	MG612860	MG613148		MG613813	MG614495	MG615122	MG615464	MG615733	MG616009	MG616276	MG616573	MG616884		MG617458	MG617747	MG618054	MG618306	MG618604	MG618840	MG619128	MG619470	MG619799	MG620061	MG620352		MG620953	MG621225	MG621503		MG622192	MG622488	MG622795	MG623042
Cucujoidea: Monotomidae	Monotomopsis sp.	CSR118	MG609183	MG609475	MG610025	MG609748	MG610335	MG610660	MG610963	MG611195	MG611497	MG611806	MG612049	MG612614	MG612300	MG612919	MG613216	MG613562	MG613886	MG614569	MG615198	MG615524	MG615792	MG616063	MG616338	MG616642	MG616955	MG617242	MG617520	MG617820	MG618111	MG618373	MG618658	MG618892	MG619203	MG619543	MG619852	MG620120	MG620413	MG620708		MG621280	MG621575	MG621926	MG622253	MG622560	MG622856	MG623100	MG623395
Cucujoidea: Monotomidae	Rhizophagus sp.	CSR119	MG609184	MG609476	MG610026	MG609749	MG610336	MG610661	MG610964	MG611196	MG611498	MG611807	MG612050	MG612615	MG612301	MG612920	MG613217	MG613563	MG613887	MG614570	MG615199	MG615525	MG615793	MG616064	MG616339	MG616643	MG616956	MG617243	MG617521	MG617821	MG618112	MG618374	MG618659	MG618893	MG619204	MG619544	MG619853	MG620121	MG620414	MG620709	MG621008	MG621281	MG621576	MG621927	MG622254	MG622561	MG622857	MG623101
Cucujoidea: Monotomidae	Thione sp.	INB207	MG609372	MG609635	MG610212	MG609925	MG610543	MG610870	MG611108	MG611373	MG611713	MG611966	MG612198	MG612811	MG612499	MG613102	MG613428	MG613768	MG614104	MG614766	MG615420	MG615691	MG615970	MG616241	MG616520	MG616838	MG617141	MG617416	MG617700	MG618013	MG618261	MG618569	MG618806	MG619075	MG619418	MG619758	MG620020	MG620312	MG620599	MG620909	MG621181	MG621455	MG621797	MG622151	MG622447	MG622757	MG623001	MG623281	MG623574
Cucujoidea: Myraboliidae	Myrabolia sp.	CSR037	MG609122	MG609416	MG609969	MG609682	MG610263	MG610594	MG610910	MG611137	MG611426	MG611750	MG612003	MG612551	MG612242	MG612862	MG613151	MG613485	MG613816	MG614498	MG615125	MG615466	MG615736	MG616012	MG616279	MG616576	MG616886		MG617460	MG617750	MG618057	MG618309	MG618606	MG618842	MG619131	MG619473		MG620063		MG620643	MG620956	MG621228	MG621506	MG621850	MG622194	MG622491	MG622798	MG623044	MG623331
Cucujoidea: Nitidulidae	Brachypeplus sp.	CSR121	MG609186		MG610028	MG609750	MG610338	MG610663	MG610965	MG611197	MG611500	MG611808	MG612052	MG612616	MG612303	MG612921	MG613219	MG613565	MG613889	MG614572	MG615201		MG615795	MG616066	MG616340	MG616645	MG616958		MG617523	MG617822	MG618113	MG618376	MG618660	MG618895	MG619205	MG619546	MG619854	MG620123	MG620415	MG620711	MG621009	MG621283	MG621578	MG621929	MG622256	MG622563	MG622859	MG623102	MG623396
Cucujoidea: Nitidulidae	Pallodes sp.	CSR122	MG609187	MG609477	MG610029	MG609751		MG610664	MG610966	MG611198	MG611501	MG611809		MG612617	MG612304	MG612922		MG613566	MG613890	MG614573	MG615202			MG616067	MG616341	MG616646	MG616959	MG617244	MG617524	MG617823	MG618114	MG618377	MG618661		MG619206	MG619547	MG619855	MG620124	MG620416	MG620712		MG621284	MG621579	MG621930	MG622257			MG623103	MG623397
Cucujoidea: Nitidulidae	Urophorus sp.	INB056	MG609273		MG610109	MG609827		MG610749	MG611032	MG611273	MG611595	MG611883		MG612699	MG612389		MG613308	MG613656	MG613979	MG614657	MG615292	MG615605	MG615869	MG616144	MG616418	MG616726			MG617600	MG617909	MG618180	MG618457		MG618966	MG619296	MG619636		MG620205		MG620794	MG621083	MG621362	MG621673	MG622024	MG622334	MG622648	MG622918		MG623478
Cucujoidea: Nitidulidae	Carpophilus sp.	INB196	MG609364		MG610205	MG609916	MG610534	MG610862	MG611100	MG611366	MG611706		MG612191	MG612805	MG612492		MG613419	MG613758	MG614095	MG614757	MG615410	MG615683	MG615963	MG616237	MG616510	MG616829	MG617133		MG617696	MG618006	MG618255	MG618561	MG618801	MG619067	MG619410	MG619749		MG620305		MG620900	MG621174	MG621447	MG621789	MG622142	MG622439	MG622749	MG622995	MG623274	MG623567
Cucujoidea: Nitidulidae	Glischrochilus parvipustulatus	INB197	MG609365	MG609628	MG610206	MG609917		MG610863	MG611101	MG611367	MG611707	MG611961	MG612192	MG612806	MG612493	MG613096	MG613420	MG613759	MG614096	MG614758	MG615411	MG615684	MG615964	MG616238	MG616511	MG616830	MG617134				MG618256	MG618562		MG619068	MG619411	MG619750	MG620014	MG620306		MG620901	MG621175	MG621448	MG621790	MG622143	MG622440	MG622750	MG622996	MG623275	MG623568
Cucujoidea: Passandridae	Passandra sp.	CSR125	MG609190	MG609480	MG610031	MG609753	MG610340	MG610667	MG610968	MG611201	MG611504	MG611811	MG612054	MG612620	MG612307	MG612924	MG613222	MG613569	MG613893	MG614576	MG615205	MG615527		MG616070	MG616343	MG616649	MG616961		MG617527	MG617826	MG618115	MG618380	MG618664	MG618898	MG619209	MG619550		MG620125	MG620417	MG620715		MG621286	MG621582	MG621933		MG622566		MG623104	MG623399
Cucujoidea: Phalacridae	gen. sp.	CSR040	MG609125	MG609419	MG609972	MG609685	MG610265	MG610596	MG610913	MG611139	MG611429	MG611753	MG612006	MG612554	MG612245	MG612865	MG613154	MG613488	MG613819	MG614501	MG615128	MG615469	MG615738		MG616281	MG616579	MG616889	MG617188	MG617462	MG617753	MG618059	MG618312	MG618608	MG618845	MG619134	MG619476	MG619803		MG620356	MG620645	MG620958	MG621231	MG621509	MG621853	MG622197	MG622494	MG622800	MG623047	MG623334
Cucujoidea: Phalacridae	Phalacrinus sp.	CSR126	MG609191	MG609481	MG610032	MG609754	MG610341	MG610668	MG610969	MG611202	MG611505	MG611812	MG612055	MG612621	MG612308	MG612925	MG613223	MG613570	MG613894	MG614577	MG615206	MG615528	MG615797	MG616071	MG616344	MG616650	MG616962	MG617247	MG617528	MG617827	MG618116	MG618381	MG618665	MG618899	MG619210	MG619551	MG619857		MG620418	MG620716	MG621011	MG621287	MG621583	MG621934	MG622259	MG622567	MG622861	MG623105	MG623400
Cucujoidea: Phalacridae	Olibrus sp.	INB122	MG609319	MG609587	MG610158	MG609869	MG610478	MG610806	MG611066	MG611318	MG611649	MG611921	MG612153	MG612751	MG612443	MG613047	MG613364	MG613702	MG614037	MG614706	MG615351	MG615645	MG615914	MG616192	MG616468	MG616778	MG617087	MG617375	MG617647	MG617961	MG618219	MG618511	MG618764	MG619017	MG619351	MG619691	MG619971		MG620544		MG621128	MG621402	MG621730	MG622084	MG622388	MG622700	MG622960	MG623224	MG623524
Cucujoidea: Phloeostichidae	Hymaea sp.	CSR127	MG609192	MG609482	MG610033	MG609755	MG610342	MG610669	MG610970	MG611203	MG611506	MG611813	MG612056	MG612622	MG612309	MG612926	MG613224	MG613571	MG613895	MG614578	MG615207	MG615529	MG615798	MG616072	MG616345	MG616651	MG616963	MG617248	MG617529	MG617828	MG618117	MG618382	MG618666	MG618900	MG619211	MG619552	MG619858	MG620126	MG620419	MG620717		MG621288	MG621584	MG621935	MG622260	MG622568	MG622862	MG623106	MG623401
Cucujoidea: Phloeostichidae	Rhopalobrachium crowsoni	CSR128	MG609193	MG609483	MG610034	MG609756	MG610343	MG610670	MG610971	MG611204	MG611507	MG611814	MG612057	MG612623	MG612310	MG612927	MG613225	MG613572	MG613896	MG614579	MG615208	MG615530	MG615799	MG616073	MG616346	MG616652	MG616964	MG617249	MG617530	MG617829	MG618118	MG618383	MG618667	MG618901	MG619212	MG619553	MG619859	MG620127		MG620718	MG621012	MG621289	MG621585	MG621936	MG622261	MG622569		MG623107	MG623402
Cucujoidea: Propalticidae	Propalticus sp.	CSR042	MG609127		MG609974	MG609686	MG610267	MG610598	MG610915	MG611141	MG611431	MG611755	MG612008	MG612556	MG612247	MG612867	MG613156	MG613490	MG613821	MG614503		MG615470	MG615740	MG616016	MG616283	MG616581	MG616891	MG617190	MG617464	MG617755	MG618061	MG618314	MG618610	MG618847	MG619136	MG619478	MG619805		MG620358		MG620960	MG621233	MG621511	MG621855	MG622199	MG622496	MG622802	MG623049	MG623335
Cucujoidea: Protocucujidae	Ericmodes costatus	CSR129	MG609194	MG609484	MG610035	MG609757	MG610344	MG610671	MG610972	MG611205	MG611508		MG612058	MG612624	MG612311	MG612928	MG613226	MG613573	MG613897	MG614580	MG615209	MG615531	MG615800	MG616074	MG616347	MG616653	MG616965		MG617531	MG617830		MG618384	MG618668	MG618902	MG619213		MG619860	MG620128		MG620719		MG621290	MG621586	MG621937	MG622262	MG622570			MG623403
Cucujoidea: Silvanidae	Uleiota sp.	CSR052		MG609426	MG609981	MG609694	MG610276	MG610605	MG610921	MG611149	MG611438	MG611762	MG612014	MG612564	MG612254		MG613162	MG613499	MG613827	MG614511	MG615137	MG615475	MG615746		MG616292	MG616591	MG616900			MG617764			MG618617	MG618855	MG619144	MG619486				MG620653	MG620967	MG621239	MG621519	MG621864	MG622208	MG622503	MG622808	MG623056	MG623343
Cucujoidea: Silvanidae	Cryptamorpha sp.	CSR144	MG609209	MG609499	MG610048	MG609771				MG611217	MG611521	MG611826		MG612638		MG612940	MG613239	MG613588	MG613910	MG614593	MG615224		MG615815		MG616358	MG616668	MG616980	MG617263	MG617544	MG617844	MG618131	MG618397			MG619227	MG619567	MG619872			MG620733		MG621301	MG621600	MG621951	MG622274	MG622583		MG623119
Cucujoidea: Silvanidae	Silvanoprus scuticollis	CSR145			MG610049	MG609772			MG610980	MG611218	MG611522	MG611827					MG613240			MG614594			MG615816	MG616089	MG616359		MG616981	MG617264		MG617845	MG618132			MG618915				MG620141					MG621601			MG622584	MG622872	MG623120	MG623417
Cucujoidea: Silvanidae	Psammoecus sp.	INB095	MG609298	MG609575	MG610136	MG609852	MG610454	MG610783	MG611054	MG611300	MG611627	MG611904		MG612730	MG612422	MG613025	MG613340	MG613690	MG614012	MG614690	MG615327	MG615629	MG615893	MG616173	MG616447	MG616758	MG617066	MG617352		MG617943	MG618200	MG618490	MG618749	MG618995	MG619327	MG619667	MG619952	MG620233	MG620520		MG621106		MG621705	MG622059		MG622678	MG622945	MG623203	MG623505
Cucujoidea: Silvanidae	Psammoecus sp.	INB124		MG609588	MG610159	MG609870		MG610807		MG611319	MG611650	MG611922	MG612154	MG612752	MG612444	MG613048	MG613365	MG613703	MG614038	MG614707	MG615352	MG615646	MG615915	MG616193	MG616469	MG616779	MG617088	MG617376	MG617648	MG617962	MG618220	MG618512		MG619018	MG619352	MG619692	MG619972	MG620255	MG620545	MG620846	MG621129	MG621403	MG621731	MG622085	MG622389	MG622701		MG623225	MG623525
Cucujoidea: Sphindidae	Aspidiphorus sp.	CSR053	MG609134	MG609427	MG609982		MG610277				MG611439	MG611763		MG612565	MG612255	MG612873	MG613163	MG613500	MG613828	MG614512	MG615138	MG615476			MG616293	MG616592	MG616901	MG617197	MG617471	MG617765	MG618070	MG618322	MG618618		MG619145		MG619812	MG620072	MG620366		MG620968	MG621240		MG621865			MG622809	MG623057
Curculionoidea: Anthribidae	Acorynus sp.	INB007	MG609233		MG610072	MG609795	MG610383	MG610710			MG611549			MG612662	MG612351	MG612963	MG613266	MG613613	MG613937	MG614619	MG615251	MG615568	MG615837	MG616111	MG616384	MG616690		MG617288	MG617563			MG618420		MG618927		MG619594	MG619895			MG620761		MG621325	MG621628	MG621979	MG622294
Curculionoidea: Anthribidae	Ozotomerus sp.	INB043	MG609262			MG609819	MG610413	MG610737			MG611582				MG612378	MG612985	MG613297	MG613644	MG613967	MG614644	MG615280	MG615595	MG615862	MG616132	MG616408	MG616714		MG617314	MG617590			MG618445	MG618714	MG618956			MG619919					MG621351	MG621660	MG622012
Curculionoidea: Anthribidae	Xylinada sp.	INB054	MG609271				MG610420	MG610747			MG611593				MG612387	MG612995		MG613654	MG613977	MG614655	MG615290	MG615603	MG615867	MG616142	MG616416	MG616724		MG617323	MG617598			MG618455				MG619634				MG620792		MG621360	MG621671	MG622022
Curculionoidea: Anthribidae	Peribathys sp.	INB102	MG609305			MG609857	MG610461	MG610790			MG611634				MG612428	MG613031	MG613347	MG613696	MG614019	MG614697	MG615334	MG615633	MG615899	MG616178	MG616452	MG616764	MG617072	MG617359	MG617634			MG618497	MG618755	MG619002		MG619674	MG619957		MG620527	MG620831	MG621112		MG621712	MG622066	MG622371
Curculionoidea: Attelabidae	Phymatapoderus sp.	INB051	MG609269	MG609547				MG610744		MG611270	MG611590	MG611880	MG612120			MG612993	MG613305	MG613651	MG613974	MG614652	MG615287			MG616140	MG616414				MG617595	MG617905				MG618962		MG619631			MG620486		MG621080		MG621668		MG622330	MG622644			MG623474
Curculionoidea: Attelabidae	Involvulus sp.	INB074	MG609285				MG610435	MG610764			MG611610		MG612131		MG612404	MG613011	MG613323	MG613670	MG613993		MG615306			MG616158		MG616740		MG617336	MG617613	MG617924	MG618188	MG618471	MG618734	MG618979		MG619651	MG619936	MG620217	MG620503	MG620806		MG621376	MG621688	MG622039	MG622348	MG622661	MG622932	MG623186	MG623489
Curculionoidea: Attelabidae	Byctiscus sp.	INB076			MG610124		MG610436	MG610766		MG611285	MG611611	MG611893		MG612714	MG612406	MG613012	MG613324	MG613671	MG613995	MG614673	MG615308	MG615617		MG616159	MG616432	MG616742	MG617052	MG617337	MG617615	MG617925	MG618189	MG618473			MG619311	MG619652	MG619938	MG620218	MG620504	MG620808	MG621095		MG621689	MG622041	MG622349	MG622662	MG622933	MG623187
Curculionoidea: Attelabidae	Paratrachelophorus sp.	INB188					MG610528	MG610855		MG611360	MG611699	MG611958	MG612187		MG612486	MG613092	MG613413	MG613751		MG614753	MG615403		MG615959	MG616234	MG616506		MG617126		MG617689	MG618002	MG618251			MG619061		MG619742	MG620010			MG620893	MG621169		MG621782	MG622135	MG622433			MG623268	MG623560
Curculionoidea: Belidae	Rhinotia sp.	CSR067			MG609990	MG609706	MG610288	MG610615			MG611450		MG612025		MG612266	MG612877	MG613175	MG613512	MG613839	MG614522	MG615152	MG615487	MG615756			MG616601		MG617205	MG617481		MG618078	MG618331				MG619498	MG619820	MG620083		MG620661	MG620976	MG621248	MG621531	MG621876	MG622217		MG622818	MG623064
Curculionoidea: Brentidae	Apion s.l. sp.	CSR075	MG609151				MG610294	MG610622			MG611457							MG613520	MG613846	MG614529				MG616034		MG616606					MG618083													MG621884
Curculionoidea: Brentidae	Baryrhynchus sp.	INB044	MG609263		MG610100			MG610738		MG611265	MG611583		MG612114	MG612691	MG612379	MG612986	MG613298	MG613645	MG613968	MG614645	MG615281			MG616133	MG616409	MG616715		MG617315				MG618446	MG618715	MG618957		MG619626	MG619920	MG620196		MG620784	MG621073	MG621352	MG621661	MG622013		MG622640
Curculionoidea: Brentidae	Apion s.l. sp.	INB075						MG610765							MG612405				MG613994	MG614672	MG615307					MG616741			MG617614			MG618472		MG618980	MG619310		MG619937			MG620807				MG622040
Curculionoidea: Brentidae	Cylas sp.	INB199					MG610535	MG610864			MG611708					MG613097		MG613760			MG615412				MG616512																			MG622144
Curculionoidea: Curculionidae	Episomus sp.	INB010	MG609235		MG610074	MG609797	MG610385				MG611551	MG611851	MG612091			MG612965	MG613268	MG613615	MG613939	MG614621			MG615839			MG616692		MG617290			MG618156	MG618422		MG618929	MG619256	MG619596	MG619897	MG620171	MG620457	MG620763	MG621048		MG621630	MG621981	MG622296				MG623443
Curculionoidea: Curculionidae	gen. sp.	INB045	MG609264		MG610101		MG610414	MG610739			MG611584	MG611876	MG612115		MG612380	MG612987	MG613299			MG614646	MG615282	MG615596		MG616134	MG616410	MG616716		MG617316		MG617899	MG618175	MG618447	MG618716		MG619287			MG620197	MG620481	MG620785	MG621074	MG621353	MG621662	MG622014	MG622325	MG622641
Curculionoidea: Curculionidae	Xylosandrus sp.	INB048	MG609267	MG609544	MG610104	MG609822	MG610416	MG610742	MG611027	MG611268	MG611587		MG612118			MG612990	MG613302	MG613648	MG613971	MG614649		MG615599	MG615864	MG616137		MG616719		MG617319	MG617593	MG617902	MG618177	MG618450	MG618718	MG618960	MG619290	MG619629	MG619923	MG620200		MG620787	MG621077	MG621356	MG621665	MG622017	MG622328			MG623171
Curculionoidea: Curculionidae	Curculio sp.	INB184	MG609357		MG610199		MG610527	MG610854	MG611094	MG611358	MG611697					MG613090	MG613411	MG613749	MG614087	MG614751				MG616232		MG616824			MG617687	MG618001	MG618249	MG618556		MG619059	MG619402	MG619740		MG620297		MG620891	MG621167		MG621780	MG622133	MG622431			MG623267
Curculionoidea: Curculionidae	Peribleptus sp.	INB185	MG609358			MG609909				MG611359	MG611698	MG611957	MG612186			MG613091	MG613412	MG613750	MG614088	MG614752				MG616233					MG617688		MG618250	MG618557		MG619060	MG619403	MG619741	MG620009	MG620298		MG620892	MG621168	MG621441	MG621781	MG622134	MG622432
Curculionoidea: Nemonychidae	Aragomacer uniformis Kuschel	CSR120	MG609185		MG610027		MG610337	MG610662			MG611499		MG612051		MG612302		MG613218	MG613564	MG613888	MG614571	MG615200	MG615526	MG615794	MG616065		MG616644	MG616957		MG617522			MG618375		MG618894		MG619545		MG620122		MG620710		MG621282	MG621577	MG621928	MG622255	MG622562	MG622858
Lymexyloidea: Lymexylidae	Melittomma sp.	CSR033		MG609412		MG609678	MG610259			MG611134			MG611999	MG612547	MG612239	MG612859	MG613147	MG613482	MG613812	MG614494	MG615121	MG615463	MG615732		MG616275	MG616572		MG617183		MG617746			MG618603	MG618839	MG619127	MG619469			MG620351	MG620641	MG620952		MG621502	MG621847	MG622191	MG622487	MG622794	MG623041	MG623328
Lymexyloidea: Lymexylidae	Atractocerus sp.	INB094					MG610453									MG613024		MG613689			MG615326		MG615892			MG616757				MG617942									MG620519			MG621386		MG622058
Tenebrionoidea: Aderidae	gen. sp.	CSR001	MG609096		MG609944	MG609653	MG610235						MG611979		MG612215	MG612832	MG613121	MG613452		MG614468	MG615091	MG615440				MG616544	MG616858		MG617435	MG617717		MG618278		MG618820	MG619098	MG619441	MG619781		MG620329		MG620929	MG621204	MG621476	MG621817		MG622463	MG622777		MG623301
Tenebrionoidea: Aderidae	gen. sp.	INB206	MG609371	MG609634	MG610211	MG609924	MG610542		MG611107	MG611372			MG612197		MG612498		MG613427	MG613767	MG614103	MG614765	MG615419	MG615690			MG616519	MG616837	MG617140			MG618012		MG618568		MG619074	MG619417	MG619757	MG620019		MG620598	MG620908	MG621180	MG621454		MG622150	MG622446	MG622756	MG623000		MG623573
Tenebrionoidea: Anthicidae	Lemodes sp.	CSR003	MG609098	MG609389	MG609946	MG609655		MG610566	MG610889	MG611117	MG611396		MG611980	MG612522	MG612216	MG612834	MG613123	MG613454	MG613788	MG614470	MG615093	MG615442	MG615711	MG615990	MG616257	MG616546	MG616860	MG617164	MG617437	MG617719	MG618037	MG618280	MG618587	MG618821	MG619100	MG619443	MG619783	MG620038	MG620331		MG620931	MG621206	MG621478	MG621819	MG622171	MG622464	MG622779	MG623020	MG623303
Tenebrionoidea: Anthicidae	Anthicus s.l. sp.	CSR063	MG609142		MG609986	MG609702	MG610284	MG610612	MG610926		MG611446	MG611767	MG612021	MG612573	MG612262		MG613171	MG613508	MG613835	MG614518	MG615148	MG615483	MG615752		MG616297	MG616597	MG616908	MG617201		MG617771		MG618327	MG618624	MG618858	MG619154	MG619494				MG620657	MG620972	MG621244	MG621527		MG622214	MG622511			MG623350
Tenebrionoidea: Anthicidae	Trichananca sp.	CSR064	MG609143	MG609434	MG609987	MG609703	MG610285	MG610613	MG610927	MG611155	MG611447	MG611768	MG612022	MG612574	MG612263	MG612875	MG613172	MG613509	MG613836	MG614519	MG615149	MG615484	MG615753	MG616027	MG616298	MG616598	MG616909	MG617202	MG617478	MG617772	MG618076	MG618328	MG618625	MG618859	MG619155	MG619495	MG619818	MG620080	MG620372	MG620658	MG620973	MG621245	MG621528	MG621873	MG622215	MG622512	MG622816	MG623062	MG623351
Tenebrionoidea: Anthicidae	Macratria sp.	CSR065	MG609144	MG609435	MG609988	MG609704	MG610286			MG611156	MG611448		MG612023	MG612575	MG612264		MG613173	MG613510	MG613837	MG614520	MG615150	MG615485	MG615754	MG616028	MG616299	MG616599	MG616910	MG617203	MG617479	MG617773		MG618329	MG618626	MG618860	MG619156	MG619496		MG620081	MG620373	MG620659	MG620974	MG621246	MG621529	MG621874		MG622513
Tenebrionoidea: Anthicidae	Macratria sp.	INB050	MG609268	MG609546	MG610106	MG609824	MG610417		MG611028	MG611269	MG611589		MG612119	MG612695	MG612384	MG612992	MG613304	MG613650	MG613973	MG614651	MG615286	MG615600	MG615865	MG616139	MG616413	MG616721	MG617036	MG617320	MG617594	MG617904		MG618452	MG618719	MG618961	MG619292	MG619630	MG619925	MG620201	MG620485	MG620789	MG621079	MG621357	MG621667	MG622019		MG622643		MG623172
Tenebrionoidea: Archeocrypticidae	Wattianus queenslandicus Kaszab	CSR066	MG609145	MG609436	MG609989	MG609705	MG610287	MG610614	MG610928	MG611157	MG611449	MG611769	MG612024	MG612576	MG612265	MG612876	MG613174	MG613511	MG613838	MG614521	MG615151	MG615486	MG615755		MG616300	MG616600	MG616911	MG617204	MG617480	MG617774	MG618077	MG618330	MG618627	MG618861	MG619157	MG619497	MG619819	MG620082	MG620374	MG620660	MG620975	MG621247	MG621530	MG621875	MG622216	MG622514	MG622817	MG623063	MG623352
Tenebrionoidea: Boridae	Synercticus sp.	CSR069	MG609147			MG609708	MG610290	MG610617	MG610930	MG611159	MG611452	MG611770		MG612578			MG613177	MG613514	MG613841	MG614524	MG615153	MG615488	MG615758	MG616029	MG616302	MG616602	MG616913	MG617206		MG617776	MG618080	MG618333	MG618629	MG618863	MG619159	MG619500			MG620376	MG620663		MG621250		MG621878		MG622516	MG622820	MG623066	MG623354
Tenebrionoidea: Ciidae	Cis sp.	CSR013		MG609396	MG609952	MG609663	MG610243	MG610576	MG610895	MG611120	MG611405	MG611737	MG611984	MG612529	MG612223	MG612841	MG613131	MG613464	MG613797	MG614477	MG615103	MG615449	MG615718	MG615995	MG616262	MG616555	MG616869	MG617170	MG617444	MG617728	MG618041	MG618287	MG618592	MG618827	MG619110	MG619452	MG619786	MG620046	MG620340		MG620938	MG621210	MG621487	MG621829	MG622177	MG622471	MG622784	MG623026	MG623310
Tenebrionoidea: Ciidae	Cis sp.	CSR080		MG609446	MG609997	MG609717	MG610298	MG610627	MG610935	MG611164	MG611462	MG611776	MG612030	MG612586		MG612888		MG613525	MG613851	MG614534	MG615161	MG615494				MG616611	MG616922	MG617215	MG617489	MG617786	MG618086	MG618342		MG618867	MG619168	MG619508	MG619827	MG620091	MG620383				MG621540	MG621889		MG622524
Tenebrionoidea: Ciidae	Australocis sp.	CSR081		MG609447	MG609998	MG609718	MG610299	MG610628			MG611463	MG611777	MG612031	MG612587	MG612275	MG612889	MG613184	MG613526	MG613852	MG614535	MG615162		MG615765	MG616038	MG616310	MG616612	MG616923	MG617216	MG617490	MG617787	MG618087	MG618343	MG618636	MG618868	MG619169	MG619509	MG619828	MG620092	MG620384	MG620672	MG620980	MG621254	MG621541	MG621890	MG622224	MG622525	MG622827	MG623074	MG623360
Tenebrionoidea: Incertae Sedis	Rhizonium antiquum	CSR105		MG609466	MG610015	MG609736	MG610322	MG610650	MG610952	MG611183	MG611485	MG611794	MG612042	MG612604	MG612290	MG612908	MG613203	MG613550	MG613874	MG614557	MG615185	MG615512	MG615782	MG616054	MG616326	MG616633	MG616943	MG617233	MG617510	MG617808	MG618102	MG618364	MG618649		MG619192	MG619531	MG619841	MG620110	MG620401	MG620695	MG620996	MG621271	MG621563	MG621913	MG622241	MG622548	MG622846	MG623090	MG623382
Tenebrionoidea: Ischaliidae	Ischalia sp.	INB049		MG609545	MG610105	MG609823		MG610743			MG611588	MG611879		MG612694	MG612383	MG612991	MG613303	MG613649	MG613972	MG614650	MG615285			MG616138		MG616720	MG617035			MG617903		MG618451			MG619291		MG619924		MG620484	MG620788	MG621078		MG621666	MG622018	MG622329
Tenebrionoidea: Melandryidae	Dircaeomorpha sp.	INB055	MG609272	MG609549	MG610108	MG609826	MG610421	MG610748	MG611031	MG611272	MG611594	MG611882	MG612122	MG612698	MG612388	MG612996	MG613307	MG613655	MG613978	MG614656	MG615291	MG615604	MG615868	MG616143	MG616417	MG616725	MG617039	MG617324	MG617599	MG617908	MG618179	MG618456	MG618721	MG618965	MG619295	MG619635	MG619927	MG620204	MG620489	MG620793	MG621082	MG621361	MG621672	MG622023	MG622333	MG622647	MG622917	MG623174	MG623477
Tenebrionoidea: Melandryidae	gen. sp.	INB203	MG609369	MG609632	MG610210	MG609921	MG610539	MG610868	MG611105	MG611371		MG611965	MG612196	MG612809	MG612497	MG613101	MG613424	MG613764	MG614100	MG614762	MG615416	MG615688	MG615968		MG616516	MG616834	MG617138	MG617414	MG617699	MG618010	MG618259	MG618566	MG618804	MG619072	MG619415	MG619754	MG620018	MG620310	MG620597	MG620905	MG621178	MG621452	MG621794	MG622148	MG622444	MG622754	MG622999	MG623278	MG623571
Tenebrionoidea: Meloidae	Zonitis s.l. sp.	CSR114	MG609179	MG609471	MG610022	MG609744	MG610331	MG610656	MG610959	MG611191	MG611493	MG611802	MG612047	MG612611	MG612296	MG612915	MG613212	MG613558		MG614565	MG615194	MG615520	MG615790	MG616060	MG616334	MG616641	MG616951	MG617240	MG617516	MG617817	MG618107		MG618655	MG618889	MG619200	MG619539	MG619848	MG620116	MG620409	MG620704	MG621004	MG621277	MG621571	MG621922	MG622249	MG622557	MG622853	MG623096	MG623391
Tenebrionoidea: Meloidae	Epicauta sp.	INB093	MG609297	MG609574	MG610135	MG609851	MG610452	MG610782	MG611053	MG611299	MG611626	MG611903	MG612140	MG612729	MG612421	MG613023	MG613339	MG613688	MG614011	MG614689	MG615325	MG615628	MG615891	MG616172	MG616446		MG617065	MG617351	MG617627	MG617941	MG618199		MG618748	MG618994	MG619326	MG619666	MG619951	MG620232	MG620518	MG620824	MG621105	MG621385	MG621704	MG622057	MG622365	MG622677	MG622944	MG623202	MG623504
Tenebrionoidea: Mordellidae	Hoshihananomia sp.	INB034		MG609534	MG610092	MG609813	MG610404	MG610730		MG611257	MG611573	MG611869	MG612107	MG612682		MG612980	MG613288	MG613635	MG613959	MG614639		MG615588	MG615855	MG616127	MG616402	MG616708	MG617024	MG617307	MG617583	MG617890	MG618171		MG618707	MG618947	MG619278	MG619618	MG619912			MG620779	MG621065	MG621345	MG621652	MG622003	MG622317	MG622632	MG622904	MG623164	MG623463
Tenebrionoidea: Mycetophagidae	Nototriphyllus sp.	CSR035		MG609414	MG609967	MG609680	MG610261	MG610593	MG610909	MG611136	MG611424	MG611749	MG612001	MG612549	MG612241	MG612861	MG613149	MG613483	MG613814	MG614496	MG615123	MG615465	MG615734	MG616010	MG616277	MG616574	MG616885	MG617184	MG617459	MG617748	MG618055	MG618307	MG618605	MG618841	MG619129	MG619471	MG619800	MG620062	MG620353		MG620954	MG621226	MG621504	MG621848	MG622193	MG622489	MG622796	MG623043	MG623329
Tenebrionoidea: Mycetophagidae	Mycetophagus sp.	INB047	MG609266	MG609543	MG610103	MG609821	MG610415	MG610741	MG611026	MG611267	MG611586	MG611878	MG612117	MG612693	MG612382	MG612989	MG613301	MG613647	MG613970	MG614648	MG615284	MG615598	MG615863	MG616136	MG616412	MG616718	MG617034	MG617318	MG617592	MG617901	MG618176	MG618449	MG618717	MG618959	MG619289	MG619628	MG619922	MG620199	MG620483		MG621076	MG621355	MG621664	MG622016	MG622327	MG622642	MG622914		MG623473
Tenebrionoidea: Mycteridae	Trichosalpingus sp.	CSR036	MG609121	MG609415	MG609968	MG609681	MG610262				MG611425		MG612002	MG612550			MG613150	MG613484	MG613815	MG614497	MG615124		MG615735	MG616011	MG616278	MG616575		MG617185		MG617749	MG618056	MG618308			MG619130	MG619472				MG620642	MG620955	MG621227	MG621505	MG621849		MG622490	MG622797		MG623330
Tenebrionoidea: Oedemeridae	Thelyphassa sp.	CSR123	MG609188	MG609478			MG610339	MG610665		MG611199	MG611502			MG612618	MG612305		MG613220	MG613567	MG613891	MG614574	MG615203			MG616068		MG616647	MG616960	MG617245	MG617525	MG617824		MG618378	MG618662	MG618896	MG619207	MG619548				MG620713			MG621580	MG621931		MG622564
Tenebrionoidea: Oedemeridae	Pseudolycus sp.	CSR124	MG609189	MG609479	MG610030	MG609752		MG610666	MG610967	MG611200	MG611503	MG611810	MG612053	MG612619	MG612306	MG612923	MG613221	MG613568	MG613892	MG614575	MG615204		MG615796	MG616069	MG616342	MG616648		MG617246	MG617526	MG617825		MG618379	MG618663	MG618897	MG619208	MG619549	MG619856			MG620714	MG621010	MG621285	MG621581	MG621932	MG622258	MG622565	MG622860		MG623398
Tenebrionoidea: Oedemeridae	Ditylus sp.	INB033	MG609253	MG609533	MG610091	MG609812	MG610403	MG610729	MG611017	MG611256	MG611572	MG611868	MG612106	MG612681	MG612369	MG612979	MG613287	MG613634	MG613958	MG614638	MG615272	MG615587	MG615854	MG616126	MG616401	MG616707	MG617023	MG617306	MG617582	MG617889	MG618170	MG618439	MG618706	MG618946	MG619277	MG619617	MG619911				MG621064	MG621344	MG621651	MG622002	MG622316	MG622631	MG622903	MG623163	MG623462
Tenebrionoidea: Pyrochroidae	Morpholycus sp.	CSR047	MG609129	MG609421	MG609976	MG609689	MG610271	MG610600	MG610917	MG611144	MG611433	MG611757	MG612010	MG612559	MG612250		MG613157	MG613494	MG613823	MG614506	MG615132	MG615471	MG615742	MG616018	MG616287	MG616586	MG616895	MG617193	MG617466	MG617759	MG618065	MG618317	MG618612	MG618850	MG619139	MG619481	MG619807	MG620068	MG620361	MG620650		MG621235	MG621514	MG621859	MG622203	MG622498	MG622803	MG623051	MG623338
Tenebrionoidea: Pyrochroidae	Morpholycus monilicornis Lea	CSR130	MG609195	MG609485	MG610036	MG609758	MG610345	MG610672		MG611206	MG611509	MG611815	MG612059	MG612625	MG612312	MG612929	MG613227	MG613574	MG613898	MG614581	MG615210	MG615532	MG615801	MG616075	MG616348	MG616654	MG616966	MG617250	MG617532	MG617831	MG618119	MG618385	MG618669	MG618903	MG619214	MG619554	MG619861	MG620129	MG620420	MG620720	MG621013	MG621291	MG621587	MG621938	MG622263	MG622571	MG622863	MG623108	MG623404
Tenebrionoidea: Pyrochroidae	Pseudopyrochroa sp.	INB020	MG609244	MG609523	MG610081	MG609804	MG610394	MG610719	MG611006	MG611249	MG611561	MG611858	MG612098	MG612672	MG612359	MG612970	MG613278	MG613623	MG613947	MG614628	MG615261	MG615577	MG615846	MG616119	MG616392	MG616699	MG617012	MG617297	MG617571	MG617879	MG618163	MG618430	MG618699	MG618938	MG619266	MG619606	MG619902	MG620181	MG620466	MG620772	MG621056	MG621334	MG621640	MG621991	MG622306	MG622620	MG622895	MG623153	MG623452
Tenebrionoidea: Pyrochroidae	Eupyrochroa insignita	INB027	MG609249	MG609528	MG610086	MG609807	MG610398	MG610723	MG611011	MG611252	MG611566	MG611863	MG612102	MG612676	MG612363	MG612974	MG613282	MG613628	MG613952	MG614632	MG615266	MG615582	MG615850	MG616122	MG616397	MG616702	MG617017	MG617300	MG617576	MG617883	MG618166	MG618434	MG618702	MG618941	MG619271	MG619611	MG619906	MG620185	MG620470	MG620775	MG621059	MG621339	MG621645	MG621996	MG622311	MG622625	MG622899	MG623158	MG623457
Tenebrionoidea: Pythidae	Anaplopus sp.	CSR131	MG609196	MG609486	MG610037	MG609759	MG610346	MG610673	MG610973	MG611207	MG611510			MG612626	MG612313		MG613228	MG613575	MG613899	MG614582	MG615211	MG615533	MG615802	MG616076	MG616349	MG616655	MG616967	MG617251		MG617832	MG618120	MG618386			MG619215	MG619555				MG620721		MG621292	MG621588	MG621939	MG622264	MG622572	MG622864		MG623405
Tenebrionoidea: Ripiphoridae	Trigonodera sp.	CSR050	MG609132	MG609424	MG609979	MG609692	MG610274	MG610603	MG610919	MG611147	MG611436	MG611760	MG612012	MG612562	MG612252	MG612871	MG613160	MG613497	MG613825	MG614509	MG615135	MG615473	MG615744	MG616020	MG616290	MG616589	MG616898	MG617195	MG617469	MG617762	MG618068	MG618320	MG618615	MG618853	MG619142	MG619484	MG619810	MG620071	MG620364		MG620965	MG621237	MG621517	MG621862	MG622206	MG622501	MG622806	MG623054	MG623341
Tenebrionoidea: Ripiphoridae	Rhipidioides sp.	CSR133	MG609198	MG609488							MG611512	MG611817					MG613229	MG613577			MG615213		MG615804	MG616078	MG616351	MG616657	MG616969	MG617252	MG617533	MG617834		MG618388		MG618905		MG619557	MG619863	MG620131	MG620422			MG621293	MG621590		MG622266	MG622574	MG622866		MG623407
Tenebrionoidea: Salpingidae	Orphanotrophium pallidipennis Lea	CSR051	MG609133	MG609425	MG609980	MG609693	MG610275	MG610604	MG610920	MG611148	MG611437	MG611761	MG612013	MG612563	MG612253	MG612872	MG613161	MG613498	MG613826	MG614510	MG615136	MG615474	MG615745	MG616021	MG616291	MG616590	MG616899	MG617196	MG617470	MG617763	MG618069	MG618321	MG618616	MG618854	MG619143	MG619485	MG619811		MG620365		MG620966	MG621238	MG621518	MG621863	MG622207	MG622502	MG622807	MG623055	MG623342
Tenebrionoidea: Salpingidae	Euryplatus dimidiatus	CSR134	MG609199	MG609489	MG610039	MG609761	MG610348	MG610675	MG610974	MG611209	MG611513	MG611818	MG612060	MG612628	MG612314	MG612931	MG613230	MG613578	MG613901	MG614584	MG615214	MG615534	MG615805	MG616079	MG616352	MG616658	MG616970	MG617253	MG617534	MG617835	MG618122	MG618389	MG618671	MG618906	MG619217	MG619558	MG619864	MG620132	MG620423	MG620723	MG621015	MG621294	MG621591	MG621941		MG622575	MG622867	MG623110	MG623408
Tenebrionoidea: Salpingidae	Orphanotrophium sp.	CSR135	MG609200	MG609490	MG610040	MG609762	MG610349	MG610676	MG610975	MG611210	MG611514	MG611819	MG612061	MG612629	MG612315	MG612932	MG613231	MG613579	MG613902	MG614585	MG615215	MG615535	MG615806	MG616080	MG616353	MG616659	MG616971	MG617254	MG617535	MG617836	MG618123	MG618390	MG618672	MG618907	MG619218	MG619559	MG619865	MG620133	MG620424	MG620724	MG621016		MG621592	MG621942		MG622576	MG622868	MG623111	MG623409
Tenebrionoidea: Salpingidae	Ocholissa sp.	CSR136	MG609201	MG609491	MG610041	MG609763	MG610350	MG610677	MG610976	MG611211	MG611515	MG611820	MG612062	MG612630	MG612316	MG612933	MG613232	MG613580	MG613903	MG614586	MG615216	MG615536	MG615807	MG616081	MG616354	MG616660	MG616972	MG617255	MG617536	MG617837	MG618124	MG618391	MG618673	MG618908	MG619219	MG619560	MG619866	MG620134	MG620425	MG620725	MG621017		MG621593	MG621943		MG622577	MG622869	MG623112	MG623410
Tenebrionoidea: Scraptiidae	Scraptia sp.	INB205				MG609923	MG610541				MG611712						MG613426	MG613766	MG614102	MG614764	MG615418				MG616518	MG616836	MG617139			MG618011		MG618567				MG619756				MG620907	MG621179		MG621796			MG622755		MG623280	MG623572
Tenebrionoidea: Tenebrionidae	Amarygmus sp.	CSR147	MG609211	MG609500	MG610050	MG609773	MG610359	MG610684	MG610981	MG611219	MG611524	MG611829	MG612070	MG612640	MG612325	MG612942	MG613241	MG613590	MG613912	MG614596	MG615226	MG615543		MG616091	MG616360	MG616670	MG616983	MG617266	MG617545	MG617847	MG618133	MG618398		MG618916	MG619229	MG619568	MG619874	MG620143	MG620433	MG620735	MG621025	MG621302	MG621602	MG621953	MG622275	MG622586	MG622873	MG623122	MG623419
Tenebrionoidea: Tenebrionidae	Cyphaleus sp.	CSR148		MG609501	MG610051	MG609774	MG610360	MG610685	MG610982	MG611220	MG611525	MG611830	MG612071	MG612641	MG612326	MG612943	MG613242	MG613591	MG613913	MG614597	MG615227	MG615544	MG615818	MG616092	MG616361	MG616671	MG616984	MG617267		MG617848	MG618134	MG618399			MG619230	MG619569		MG620144	MG620434	MG620736		MG621303		MG621954		MG622587
Tenebrionoidea: Tenebrionidae	Adelium sp.	CSR149	MG609212	MG609502	MG610052	MG609775		MG610686	MG610983	MG611221	MG611526	MG611831	MG612072		MG612327	MG612944	MG613243	MG613592	MG613914	MG614598	MG615228	MG615545	MG615819	MG616093	MG616362	MG616672	MG616985	MG617268	MG617546	MG617849	MG618135	MG618400		MG618917	MG619231	MG619570	MG619875	MG620145	MG620435	MG620737	MG621026	MG621304	MG621603	MG621955	MG622276	MG622588	MG622874	MG623123
Tenebrionoidea: Tenebrionidae	Cillibus sp.	CSR150	MG609213	MG609503	MG610053	MG609776	MG610361	MG610687	MG610984	MG611222	MG611527	MG611832	MG612073	MG612642	MG612328	MG612945	MG613244	MG613593	MG613915	MG614599	MG615229	MG615546	MG615820	MG616094	MG616363	MG616673	MG616986	MG617269		MG617850	MG618136	MG618401	MG618676		MG619232	MG619571		MG620146	MG620436	MG620738	MG621027	MG621305	MG621604	MG621956		MG622589	MG622875	MG623124	MG623420
Tenebrionoidea: Tenebrionidae	Palorus sp.	CSR151			MG610054	MG609777	MG610362	MG610688	MG610985	MG611223	MG611528	MG611833	MG612074	MG612643	MG612329	MG612946	MG613245	MG613594	MG613916	MG614600	MG615230	MG615547		MG616095	MG616364	MG616674	MG616987	MG617270	MG617547	MG617851	MG618137	MG618402		MG618918	MG619233	MG619572	MG619876	MG620147		MG620739	MG621028	MG621306	MG621605	MG621957		MG622590	MG622876	MG623125	MG623421
Tenebrionoidea: Tenebrionidae	Derispia sp.	CSR152	MG609214	MG609504	MG610055	MG609778	MG610363	MG610689	MG610986	MG611224	MG611529	MG611834	MG612075	MG612644	MG612330	MG612947	MG613246	MG613595	MG613917	MG614601	MG615231	MG615548	MG615821	MG616096	MG616365	MG616675	MG616988	MG617271	MG617548	MG617852		MG618403	MG618677	MG618919	MG619234	MG619573	MG619877	MG620148	MG620437	MG620740	MG621029	MG621307	MG621606	MG621958	MG622277	MG622591	MG622877	MG623126	MG623422
Tenebrionoidea: Tenebrionidae	Cossyphus sp.	CSR153	MG609215	MG609505	MG610056	MG609779	MG610364	MG610690	MG610987	MG611225	MG611530	MG611835	MG612076	MG612645	MG612331	MG612948	MG613247	MG613596	MG613918	MG614602	MG615232	MG615549	MG615822	MG616097	MG616366	MG616676	MG616989	MG617272		MG617853	MG618138	MG618404	MG618678		MG619235	MG619574		MG620149	MG620438	MG620741	MG621030	MG621308	MG621607	MG621959	MG622278	MG622592	MG622878		MG623423
Tenebrionoidea: Tenebrionidae	Tanychilus sp.	CSR154		MG609506	MG610057	MG609780		MG610691	MG610988	MG611226	MG611531		MG612077	MG612646	MG612332	MG612949	MG613248	MG613597		MG614603	MG615233	MG615550	MG615823	MG616098	MG616367	MG616677	MG616990	MG617273		MG617854	MG618139	MG618405		MG618920	MG619236	MG619575	MG619878	MG620150	MG620439	MG620742		MG621309	MG621608	MG621960		MG622593	MG622879	MG623127	MG623424
Tenebrionoidea: Tenebrionidae	Platydema sp.	CSR155	MG609216	MG609507	MG610058	MG609781	MG610365	MG610692	MG610989	MG611227	MG611532	MG611836	MG612078	MG612647	MG612333	MG612950	MG613249	MG613598	MG613919	MG614604	MG615234	MG615551		MG616099	MG616368	MG616678	MG616991	MG617274	MG617549	MG617855	MG618140	MG618406			MG619237	MG619576	MG619879	MG620151	MG620440	MG620743	MG621031	MG621310	MG621609	MG621961	MG622279	MG622594	MG622880	MG623128	MG623425
Tenebrionoidea: Tenebrionidae	Tyrtaeus sp.	CSR156	MG609217	MG609508	MG610059	MG609782	MG610366	MG610693	MG610990	MG611228		MG611837	MG612079		MG612334	MG612951	MG613250	MG613599	MG613920	MG614605	MG615235		MG615824	MG616100	MG616369		MG616992	MG617275	MG617550	MG617856	MG618141	MG618407	MG618679	MG618921	MG619238	MG619577	MG619880	MG620152	MG620441	MG620744	MG621032	MG621311	MG621610	MG621962		MG622595	MG622881	MG623129	MG623426
Tenebrionoidea: Tenebrionidae	Ecnolagria sp.	CSR157	MG609218	MG609509	MG610060	MG609783		MG610694	MG610991	MG611229	MG611533	MG611838	MG612080		MG612335	MG612952	MG613251	MG613600	MG613921	MG614606	MG615236	MG615552	MG615825	MG616101	MG616370	MG616679	MG616993	MG617276	MG617551	MG617857	MG618142	MG618408	MG618680		MG619239	MG619578	MG619881	MG620153	MG620442	MG620745	MG621033	MG621312	MG621611	MG621963		MG622596		MG623130
Tenebrionoidea: Tenebrionidae	Chlorophila sp.	INB046	MG609265	MG609542	MG610102	MG609820		MG610740	MG611025	MG611266	MG611585	MG611877	MG612116	MG612692	MG612381	MG612988	MG613300	MG613646	MG613969	MG614647	MG615283	MG615597		MG616135	MG616411	MG616717	MG617033	MG617317	MG617591	MG617900		MG618448		MG618958	MG619288	MG619627	MG619921	MG620198	MG620482	MG620786	MG621075	MG621354	MG621663	MG622015	MG622326		MG622913		MG623472
Tenebrionoidea: Tenebrionidae	Derispia sp.	INB072	MG609283	MG609561	MG610122	MG609837	MG610433	MG610762		MG611283	MG611608	MG611891	MG612129	MG612712	MG612402	MG613009	MG613321	MG613668	MG613991	MG614670	MG615304	MG615615		MG616156	MG616430	MG616739	MG617050	MG617334		MG617922		MG618469	MG618733	MG618977		MG619649		MG620215	MG620501	MG620804		MG621374	MG621686	MG622037	MG622346	MG622659	MG622930	MG623184	MG623487
Tenebrionoidea: Tenebrionidae	Cteniopinus sp.	INB073	MG609284		MG610123		MG610434	MG610763	MG611041	MG611284	MG611609	MG611892	MG612130	MG612713	MG612403	MG613010	MG613322	MG613669	MG613992	MG614671	MG615305	MG615616		MG616157	MG616431		MG617051	MG617335	MG617612	MG617923	MG618187	MG618470		MG618978	MG619309	MG619650	MG619935	MG620216	MG620502	MG620805	MG621094	MG621375	MG621687	MG622038	MG622347	MG622660	MG622931	MG623185	MG623488
Tenebrionoidea: Tenebrionidae	Strongylium sp.	INB180	MG609355	MG609621	MG610197	MG609907	MG610525	MG610852	MG611092	MG611356	MG611695	MG611955	MG612184	MG612797	MG612484	MG613088	MG613409	MG613747	MG614085	MG614749	MG615402	MG615675	MG615957	MG616230	MG616504	MG616823	MG617124	MG617406	MG617685	MG617999	MG618247	MG618554	MG618794		MG619400	MG619738	MG620007	MG620295	MG620586	MG620889	MG621165	MG621439	MG621778	MG622131	MG622430	MG622742	MG622990	MG623265	MG623558
Tenebrionoidea: Tenebrionidae	Cryphaeus sp.	INB181	MG609356		MG610198	MG609908	MG610526	MG610853	MG611093	MG611357	MG611696	MG611956	MG612185	MG612798	MG612485	MG613089	MG613410	MG613748	MG614086	MG614750		MG615676	MG615958	MG616231	MG616505		MG617125	MG617407	MG617686	MG618000	MG618248	MG618555			MG619401	MG619739	MG620008	MG620296	MG620587	MG620890	MG621166	MG621440	MG621779	MG622132		MG622743	MG622991	MG623266	MG623559
Tenebrionoidea: Trictenotomidae	Trictenotoma sp.	INB208	MG609373	MG609636	MG610213	MG609926	MG610544	MG610871	MG611109	MG611374	MG611714	MG611967	MG612199	MG612812	MG612500	MG613103	MG613429	MG613769	MG614105	MG614767	MG615421			MG616242	MG616521	MG616839	MG617142	MG617417	MG617701	MG618014	MG618262	MG618570	MG618807	MG619076	MG619419	MG619759	MG620021	MG620313	MG620600	MG620910	MG621182	MG621456	MG621798	MG622152			MG623002		MG623575
Tenebrionoidea: Ulodidae	Ulodes sp.	CSR161	MG609222	MG609510	MG610063	MG609786	MG610370	MG610698	MG610993	MG611233	MG611537	MG611839	MG612084	MG612650	MG612339		MG613255	MG613604	MG613925	MG614608	MG615239	MG615556	MG615826	MG616102	MG616373	MG616680		MG617278		MG617859	MG618144	MG618409	MG618683		MG619242	MG619582	MG619883	MG620157	MG620444	MG620749	MG621035	MG621314	MG621615		MG622283	MG622598	MG622882	MG623134	MG623430
Tenebrionoidea: Ulodidae	Meryx sp.	CSR162	MG609223	MG609511	MG610064	MG609787	MG610371	MG610699	MG610994	MG611234	MG611538	MG611840	MG612085	MG612651	MG612340	MG612954	MG613256	MG613605	MG613926	MG614609	MG615240	MG615557	MG615827	MG616103	MG616374	MG616681	MG616997	MG617279	MG617555	MG617860	MG618145	MG618410		MG618922	MG619243	MG619583	MG619884	MG620158	MG620445	MG620750	MG621036	MG621315	MG621616	MG621967	MG622284	MG622599	MG622883	MG623135	MG623431
Tenebrionoidea: Zopheridae	Monomma sp.	CSR060																MG613505			MG615145					MG616596					MG618073
Tenebrionoidea: Zopheridae	Bitoma sp.	CSR061	MG609140	MG609432	MG609984	MG609700	MG610282	MG610610	MG610924	MG611153	MG611444	MG611766	MG612019	MG612571	MG612260	MG612874	MG613169	MG613506	MG613833	MG614516	MG615146	MG615481	MG615750	MG616025	MG616295		MG616906		MG617476	MG617769	MG618074	MG618326	MG618622		MG619152	MG619492	MG619816	MG620078	MG620370		MG620971	MG621243	MG621525	MG621871	MG622212	MG622509	MG622814		MG623348
Tenebrionoidea: Zopheridae	Zopherosis georgei	CSR163	MG609224	MG609512		MG609788	MG610372	MG610700		MG611235		MG611841				MG612955	MG613257	MG613606	MG613927	MG614610	MG615241	MG615558	MG615828	MG616104	MG616375	MG616682		MG617280		MG617861		MG618411		MG618923	MG619244	MG619584	MG619885	MG620159	MG620446	MG620751	MG621037	MG621316	MG621617	MG621968	MG622285	MG622600			MG623432
Derodontoidea: Derodontidae	Derodontus sp.	CSR091	MG609160	MG609454	MG610004	MG609726	MG610309	MG610637	MG610941	MG611172	MG611471	MG611784		MG612595	MG612281	MG612897	MG613192	MG613536	MG613860	MG614543	MG615171	MG615500	MG615772	MG616044	MG616317	MG616620	MG616931	MG617223	MG617498	MG617796	MG618094	MG618350	MG618641	MG618873	MG619178	MG619517		MG620098	MG620390	MG620681	MG620988	MG621262	MG621549	MG621899	MG622231	MG622534	MG622834	MG623081	MG623369
Derodontoidea: Jacobsoniidae	Derolathrus sp.	CSR026			MG609962	MG609673	MG610254	MG610588	MG610905		MG611417				MG612233	MG612852	MG613140	MG613475		MG614488	MG615115	MG615459		MG616006		MG616566		MG617180	MG617453	MG617740	MG618049	MG618299	MG618601	MG618836	MG619121	MG619463	MG619794		MG620347	MG620637	MG620947		MG621497	MG621841		MG622483			MG623321
Derodontoidea: Jacobsoniidae	Derolathrus sp.	CSR109	MG609174			MG609739	MG610326	MG610652	MG610955	MG611187	MG611488				MG612292	MG612911	MG613207	MG613553	MG613878	MG614561	MG615189	MG615516		MG616057	MG616329	MG616637		MG617236	MG617511	MG617812		MG618368			MG619196		MG619844		MG620405	MG620699	MG621000		MG621567	MG621917		MG622552			MG623386
Derodontoidea: Nosodendridae	Nosodendron sp.	CSR038	MG609123	MG609417	MG609970	MG609683	MG610264	MG610595	MG610911	MG611138	MG611427	MG611751	MG612004	MG612552	MG612243	MG612863	MG613152	MG613486	MG613817	MG614499	MG615126	MG615467	MG615737	MG616013	MG616280	MG616577	MG616887	MG617186	MG617461	MG617751	MG618058	MG618310	MG618607	MG618843	MG619132	MG619474	MG619801	MG620064	MG620354	MG620644		MG621229	MG621507	MG621851	MG622195	MG622492	MG622799	MG623045	MG623332
Buprestoidea: Buprestidae	Coroebus sp.	INB018	MG609243	MG609522	MG610080	MG609802	MG610393	MG610717	MG611005	MG611248	MG611559	MG611857	MG612096	MG612670	MG612357	MG612969	MG613276	MG613621		MG614626	MG615260			MG616117	MG616391		MG617011	MG617296	MG617569	MG617878		MG618428	MG618698	MG618936	MG619264	MG619604		MG620179	MG620465	MG620771	MG621054	MG621333	MG621638	MG621989	MG622304			MG623152	MG623451
Buprestoidea: Buprestidae	Dicerca sp.	INB083	MG609291	MG609567	MG610130		MG610443	MG610773		MG611290	MG611617	MG611899		MG612719	MG612412	MG613018	MG613331	MG613678		MG614680	MG615315	MG615624			MG616438		MG617058	MG617343	MG617620	MG617932	MG618195	MG618480	MG618741	MG618987	MG619318	MG619657	MG619943	MG620225	MG620510	MG620815			MG621696	MG622048	MG622355	MG622669		MG623194
Buprestoidea: Buprestidae	Trachys sp.	INB084	MG609292	MG609568	MG610131	MG609843	MG610444	MG610774	MG611046	MG611291	MG611618	MG611900	MG612135	MG612720	MG612413	MG613019	MG613332	MG613679	MG614002	MG614681	MG615316	MG615625	MG615885	MG616166	MG616439	MG616749		MG617344	MG617621	MG617933		MG618481	MG618742	MG618988		MG619658	MG619944	MG620226	MG620511	MG620816	MG621100	MG621381	MG621697	MG622049	MG622356	MG622670	MG622939	MG623195	MG623496
Byrrhoidea: Byrrhidae	Notolioon sp.	CSR008		MG609392		MG609659	MG610239	MG610571	MG610892		MG611400			MG612526	MG612220	MG612838	MG613127	MG613459	MG613793	MG614473	MG615098	MG615445				MG616550	MG616865	MG617167	MG617441	MG617724	MG618040	MG618283	MG618590	MG618825	MG619105	MG619447		MG620042	MG620335	MG620624			MG621482	MG621824	MG622174	MG622468	MG622782
Byrrhoidea: Byrrhidae	Microchaetes sp.	CSR076	MG609152	MG609442	MG609994	MG609713	MG610295	MG610623	MG610933	MG611162	MG611458	MG611774	MG612028	MG612582	MG612272	MG612884	MG613182	MG613521	MG613847	MG614530	MG615158	MG615491		MG616035	MG616307	MG616607	MG616918	MG617211	MG617486	MG617782	MG618084	MG618338	MG618634	MG618865	MG619164	MG619505	MG619825	MG620089	MG620380	MG620668	MG620978	MG621252	MG621537	MG621885		MG622521	MG622825	MG623071
Byrrhoidea: Byrrhidae	Cytilus sp.	INB053					MG610419	MG610746	MG611030	MG611271	MG611592			MG612697	MG612386			MG613653	MG613976	MG614654	MG615289	MG615602			MG616415	MG616723	MG617038	MG617322	MG617597	MG617907		MG618454		MG618964	MG619294	MG619633		MG620203	MG620488	MG620791		MG621359	MG621670	MG622021	MG622332	MG622646	MG622916		MG623476
Byrrhoidea: Callirhipidae	Ennometes sp.	CSR009	MG609102	MG609393	MG609950		MG610240	MG610572	MG610893	MG611119	MG611401			MG612527	MG612221		MG613128	MG613460		MG614474	MG615099	MG615446	MG615715			MG616551		MG617168	MG617442	MG617725		MG618284		MG618826	MG619106	MG619448		MG620043	MG620336	MG620625	MG620935		MG621483	MG621825	MG622175	MG622469		MG623024	MG623307
Byrrhoidea: Callirhipidae	Simianus sp.	INB119	MG609317	MG609585	MG610156	MG609866	MG610475	MG610803	MG611065	MG611315	MG611646			MG612748	MG612440		MG613361	MG613701	MG614034	MG614705	MG615348	MG615643	MG615912			MG616775	MG617085	MG617372	MG617644	MG617958		MG618508		MG619014	MG619348	MG619688		MG620252	MG620541	MG620843	MG621125		MG621727	MG622081	MG622386	MG622697	MG622958	MG623222	MG623523
Byrrhoidea: Chelonariidae	Chelonarium sp.	CSR012	MG609105	MG609395	MG609951	MG609662	MG610242	MG610575	MG610894		MG611404		MG611983	MG612528	MG612222	MG612840	MG613130	MG613463	MG613796	MG614476	MG615102	MG615448	MG615717			MG616554	MG616868	MG617169	MG617443	MG617727		MG618286	MG618591		MG619109	MG619451		MG620045	MG620339	MG620628			MG621486	MG621828	MG622176	MG622470	MG622783	MG623025	MG623309
Byrrhoidea: Dryopidae	Helichus sp.	CSR019	MG609109	MG609401	MG609956	MG609667	MG610247	MG610581			MG611410			MG612534		MG612846		MG613469		MG614482	MG615108		MG615723		MG616266	MG616559	MG616874	MG617175		MG617733		MG618292	MG618596		MG619114	MG619456		MG620050	MG620343		MG620942	MG621215	MG621492	MG621834	MG622181	MG622476			MG623314
Byrrhoidea: Dryopidae	Pachyparnus sp.	INB166	MG609349	MG609616		MG609902	MG610516	MG610843		MG611352	MG611687			MG612789		MG613081		MG613741	MG614076	MG614746	MG615393	MG615671	MG615948		MG616497	MG616818	MG617115	MG617402		MG617992		MG618547	MG618789		MG619391	MG619730		MG620289	MG620577	MG620882		MG621434	MG621770	MG622122		MG622735		MG623257	MG623551
Byrrhoidea: Dryopidae	Helichus sp.	INB194	MG609363	MG609627	MG610204	MG609915	MG610533	MG610861			MG611705			MG612804	MG612491			MG613757	MG614094	MG614756	MG615409	MG615682	MG615962		MG616509	MG616828	MG617132	MG617410	MG617695			MG618560	MG618800	MG619066	MG619409	MG619748		MG620304	MG620593	MG620899	MG621173	MG621446	MG621788	MG622141		MG622748		MG623273	MG623566
Byrrhoidea: Elmidae	Graphelmis sp.	CSR093	MG609162	MG609456	MG610006	MG609728	MG610311	MG610639	MG610943	MG611174	MG611473			MG612597	MG612283		MG613194	MG613538	MG613862	MG614545	MG615173	MG615502	MG615774	MG616046	MG616319	MG616622	MG616933	MG617225	MG617500	MG617798		MG618352	MG618643	MG618875	MG619180	MG619519		MG620100	MG620392	MG620683	MG620990	MG621263	MG621551	MG621901	MG622232	MG622536	MG622836	MG623083	MG623371
Byrrhoidea: Elmidae	Stetholus sp.	CSR094	MG609163	MG609457	MG610007			MG610640	MG610944		MG611474	MG611786		MG612598	MG612284	MG612899	MG613195	MG613539	MG613863	MG614546	MG615174	MG615503		MG616047	MG616320	MG616623	MG616934	MG617226	MG617501	MG617799		MG618353	MG618644	MG618876	MG619181	MG619520	MG619835	MG620101	MG620393	MG620684			MG621552	MG621902	MG622233	MG622537	MG622837	MG623084	MG623372
Byrrhoidea: Elmidae	Stenelmis sp.	INB038	MG609257	MG609537	MG610096		MG610408		MG611021	MG611261	MG611577			MG612686	MG612373		MG613292	MG613639	MG613962		MG615276	MG615590				MG616711	MG617028	MG617311		MG617894		MG618442		MG618951	MG619282	MG619622			MG620476				MG621655	MG622007	MG622320	MG622635	MG622908		MG623467
Byrrhoidea: Eulichadidae	Eulichas sp.	INB025	MG609248	MG609527	MG610085	MG609806	MG610397	MG610722	MG611010	MG611251	MG611565	MG611862		MG612675	MG612362	MG612973	MG613281	MG613627	MG613951	MG614631	MG615265	MG615581	MG615849	MG616121	MG616396	MG616701	MG617016	MG617299	MG617575	MG617882		MG618433	MG618701	MG618940	MG619270	MG619610		MG620184	MG620469	MG620774		MG621338	MG621644	MG621995	MG622310	MG622624	MG622898	MG623157	MG623456
Byrrhoidea: Heteroceridae	Heterocerus sp.	INB092	MG609296	MG609573		MG609850	MG610451	MG610781		MG611298	MG611625		MG612139	MG612728	MG612420		MG613338	MG613687	MG614010	MG614688	MG615324		MG615890	MG616171		MG616756	MG617064		MG617626	MG617940	MG618198	MG618489	MG618747	MG618993	MG619325	MG619665	MG619950	MG620231	MG620517	MG620823	MG621104		MG621703	MG622056	MG622364	MG622676	MG622943	MG623201	MG623503
Byrrhoidea: Limnichidae	Byrrhinus sp.	CSR112	MG609177	MG609469	MG610020	MG609742	MG610329	MG610654	MG610958	MG611189	MG611491	MG611800	MG612046	MG612609	MG612294	MG612913	MG613210	MG613556	MG613881	MG614563	MG615192	MG615518	MG615788	MG616059	MG616332	MG616639	MG616949	MG617238	MG617514	MG617815	MG618105	MG618371	MG618653	MG618887	MG619198	MG619537	MG619847	MG620115	MG620407	MG620702	MG621002	MG621275	MG621569	MG621920	MG622247	MG622555	MG622851	MG623094	MG623389
Byrrhoidea: Limnichidae	Pelochares sp.	INB042	MG609261	MG609541	MG610099	MG609818	MG610412	MG610736	MG611024	MG611264	MG611581	MG611875	MG612113	MG612690	MG612377	MG612984	MG613296	MG613643	MG613966	MG614643	MG615279	MG615594	MG615861	MG616131	MG616407	MG616713	MG617032	MG617313	MG617589	MG617898	MG618174	MG618444	MG618713	MG618955	MG619286		MG619918	MG620195	MG620480	MG620783	MG621072	MG621350	MG621659	MG622011	MG622324	MG622639	MG622912	MG623170	MG623471
Byrrhoidea: Limnichidae	Cephalobyrrhus sp.	INB082	MG609290	MG609566	MG610129	MG609842	MG610442	MG610772			MG611616	MG611898	MG612134	MG612718	MG612411	MG613017	MG613330	MG613677	MG614001	MG614679	MG615314	MG615623	MG615884	MG616165	MG616437	MG616748	MG617057	MG617342	MG617619	MG617931	MG618194	MG618479	MG618740	MG618986	MG619317	MG619656	MG619942	MG620224	MG620509	MG620814	MG621099	MG621380	MG621695	MG622047	MG622354	MG622668	MG622938	MG623193	MG623495
Byrrhoidea: Limnichidae	Limnichus sp.	TH1	MG609377	MG609640	MG610217	MG609929	MG610548	MG610876		MG611379	MG611719	MG611971	MG612203	MG612816	MG612505	MG613107	MG613434			MG614770	MG615426				MG616526	MG616844	MG617147	MG617421	MG617705	MG618019	MG618266	MG618575			MG619424	MG619763	MG620026	MG620317		MG620915	MG621187	MG621460		MG622157	MG622450	MG622761	MG623007		MG623578
Byrrhoidea: Psephenidae	Sclerocyphon sp.	CSR043				MG609687	MG610268											MG613491	MG613822		MG615130				MG616284	MG616582	MG616892			MG617756	MG618062			MG618848	MG619137					MG620647				MG621856	MG622200				MG623336
Byrrhoidea: Psephenidae	Schinostethus sp.	INB052	MG609270	MG609548	MG610107	MG609825	MG610418	MG610745	MG611029		MG611591	MG611881	MG612121	MG612696	MG612385	MG612994	MG613306	MG613652	MG613975	MG614653	MG615288	MG615601	MG615866	MG616141		MG616722	MG617037	MG617321	MG617596	MG617906	MG618178	MG618453	MG618720	MG618963	MG619293	MG619632	MG619926	MG620202	MG620487	MG620790	MG621081	MG621358	MG621669	MG622020	MG622331	MG622645	MG622915	MG623173	MG623475
Byrrhoidea: Psephenidae	Schinostethus sp.	INB080	MG609288	MG609564	MG610127	MG609840	MG610440	MG610770	MG611045		MG611614	MG611896	MG612133	MG612717	MG612409	MG613016	MG613328	MG613675	MG613999	MG614677	MG615312	MG615621	MG615882	MG616163		MG616746	MG617055	MG617340	MG617618	MG617929	MG618193	MG618477	MG618738	MG618984	MG619315	MG619655	MG619940	MG620222	MG620507	MG620812	MG621098	MG621379	MG621693	MG622045	MG622352	MG622666	MG622936	MG623191	MG623493
Byrrhoidea: Psephenidae	Mataeopsephus sp.	INB081	MG609289	MG609565	MG610128	MG609841	MG610441	MG610771		MG611289	MG611615	MG611897			MG612410		MG613329	MG613676	MG614000	MG614678	MG615313	MG615622	MG615883	MG616164	MG616436	MG616747	MG617056	MG617341		MG617930		MG618478	MG618739	MG618985	MG619316		MG619941	MG620223	MG620508	MG620813			MG621694	MG622046	MG622353	MG622667	MG622937	MG623192	MG623494
Byrrhoidea: Ptilodactylidae	Ptilodactyla sp.	INB015	MG609240	MG609519	MG610078	MG609799	MG610390	MG610714	MG611002	MG611245	MG611556	MG611854		MG612667	MG612354	MG612967	MG613273	MG613618	MG613943	MG614623	MG615257	MG615574	MG615843	MG616115	MG616388	MG616695	MG617008	MG617293	MG617566	MG617875	MG618160	MG618425	MG618695	MG618933	MG619261	MG619601	MG619900	MG620176	MG620462	MG620768	MG621051	MG621330	MG621635	MG621986	MG622301	MG622616	MG622892	MG623149	MG623448
Byrrhoidea: Ptilodactylidae	Epilichas sp.	INB079	MG609287	MG609563			MG610439	MG610769	MG611044	MG611288	MG611613			MG612716	MG612408	MG613015	MG613327	MG613674	MG613998	MG614676	MG615311	MG615620	MG615881	MG616162	MG616435	MG616745	MG617054	MG617339	MG617617	MG617928	MG618192	MG618476	MG618737	MG618983	MG619314	MG619654		MG620221	MG620506	MG620811			MG621692	MG622044	MG622351	MG622665	MG622935	MG623190	MG623492
Dascilloidea: Dascillidae	Dascillus sp.	INB028	MG609250	MG609529	MG610087	MG609808	MG610399	MG610724	MG611012		MG611567	MG611864		MG612677	MG612364	MG612975	MG613283	MG613629	MG613953	MG614633	MG615267	MG615583	MG615851			MG616703	MG617018	MG617301	MG617577	MG617884	MG618167	MG618435	MG618703	MG618942	MG619272	MG619612		MG620186	MG620471		MG621060	MG621340	MG621646	MG621997	MG622312	MG622626	MG622900	MG623159	MG623458
Dascilloidea: Dascillidae	Metallidascillus sp.	INB200	MG609366	MG609629	MG610207	MG609918	MG610536	MG610865	MG611102	MG611368	MG611709	MG611962	MG612193		MG612494	MG613098	MG613421	MG613761	MG614097	MG614759	MG615413	MG615685	MG615965	MG616239	MG616513	MG616831	MG617135	MG617411	MG617697	MG618007	MG618257	MG618563		MG619069	MG619412	MG619751	MG620015	MG620307	MG620594	MG620902	MG621176	MG621449	MG621791	MG622145	MG622441	MG622751	MG622997	MG623276	MG623569
Dascilloidea: Rhipiceridae	Oligorhipis bifossata	CSR049	MG609131	MG609423	MG609978	MG609691	MG610273	MG610602	MG610918	MG611146	MG611435	MG611759	MG612011	MG612561	MG612251	MG612870	MG613159	MG613496		MG614508	MG615134	MG615472	MG615743		MG616289	MG616588	MG616897	MG617194	MG617468	MG617761	MG618067	MG618319	MG618614	MG618852	MG619141	MG619483	MG619809	MG620070	MG620363	MG620652	MG620964		MG621516	MG621861	MG622205	MG622500	MG622805	MG623053	MG623340
Elateroidea: Artematopodidae	Artematopus sp.	CSR004	MG609099	MG609390	MG609947	MG609656	MG610236	MG610567	MG610890		MG611397	MG611734	MG611981	MG612523	MG612217	MG612835	MG613124	MG613455	MG613789	MG614471	MG615094	MG615443	MG615712		MG616258	MG616547	MG616861	MG617165	MG617438	MG617720		MG618281	MG618588	MG618822	MG619101	MG619444	MG619784	MG620039	MG620332	MG620621	MG620932	MG621207	MG621479	MG621820	MG622172	MG622465	MG622780	MG623021	MG623304
Elateroidea: Artematopodidae	Eurypogon sp.	INB202	MG609368	MG609631	MG610209	MG609920	MG610538	MG610867	MG611104	MG611370	MG611711	MG611964	MG612195	MG612808	MG612496	MG613100	MG613423	MG613763	MG614099	MG614761	MG615415	MG615687	MG615967	MG616240	MG616515	MG616833	MG617137	MG617413	MG617698	MG618009		MG618565	MG618803	MG619071	MG619414	MG619753	MG620017	MG620309	MG620596	MG620904		MG621451	MG621793	MG622147	MG622443	MG622753		MG623277	MG623570
Elateroidea: Cantharidae	Heteromastix sp.	CSR077	MG609153	MG609443	MG609995	MG609714	MG610296	MG610624		MG611163	MG611459			MG612583	MG612273	MG612885	MG613183	MG613522	MG613848	MG614531	MG615159	MG615492	MG615763	MG616036	MG616308	MG616608	MG616919	MG617212	MG617487	MG617783		MG618339	MG618635	MG618866	MG619165	MG619506			MG620381	MG620669		MG621253	MG621538	MG621886	MG622222	MG622522		MG623072
Elateroidea: Cantharidae	Themus sp.	INB001			MG610068		MG610377	MG610704	MG610996	MG611238	MG611543	MG611845		MG612656	MG612345	MG612960	MG613262	MG613608	MG613931	MG614615	MG615246	MG615563	MG615833	MG616108	MG616380	MG616685		MG617284	MG617559	MG617865	MG618150	MG618414	MG618688	MG618924	MG619249	MG619589	MG619890	MG620164	MG620451	MG620756	MG621042	MG621321	MG621622	MG621973	MG622289	MG622605	MG622888	MG623140	MG623437
Elateroidea: Cantharidae	Themus sp.	INB063		MG609554	MG610115	MG609831	MG610427	MG610755	MG611038	MG611278	MG611601	MG611887	MG612125	MG612705	MG612395	MG613002	MG613314	MG613661	MG613985	MG614663	MG615297	MG615611		MG616149	MG616423	MG616732	MG617044	MG617328	MG617605	MG617915	MG618185		MG618726		MG619302	MG619642	MG619930	MG620210	MG620495	MG620799	MG621089	MG621368	MG621679	MG622030	MG622339	MG622654	MG622924	MG623179	MG623483
Elateroidea: Cantharidae	Prothemus sp.	INB064		MG609555	MG610116	MG609832	MG610428	MG610756		MG611279	MG611602		MG612126	MG612706	MG612396	MG613003	MG613315	MG613662	MG613986	MG614664	MG615298	MG615612	MG615874	MG616150	MG616424	MG616733	MG617045	MG617329	MG617606	MG617916		MG618463	MG618727	MG618972	MG619303	MG619643	MG619931		MG620496	MG620800	MG621090	MG621369	MG621680	MG622031	MG622340	MG622655	MG622925	MG623180
Elateroidea: Cantharidae	Ichthyurus bourgeoisi	INB065	MG609279	MG609556	MG610117	MG609833		MG610757	MG611039		MG611603	MG611888	MG612127	MG612707	MG612397	MG613004	MG613316	MG613663		MG614665	MG615299	MG615613	MG615875	MG616151	MG616425	MG616734		MG617330	MG617607	MG617917		MG618464	MG618728		MG619304	MG619644	MG619932		MG620497	MG620801	MG621091	MG621370	MG621681	MG622032	MG622341		MG622926	MG623181	MG623484
Elateroidea: Cantharidae	Laemoglyptus sp.	INB153	MG609338	MG609604	MG610181	MG609890	MG610503	MG610830	MG611080	MG611339	MG611674	MG611942		MG612776	MG612465	MG613070	MG613389	MG613729	MG614064	MG614733	MG615380	MG615658		MG616213	MG616484	MG616805		MG617389	MG617666	MG617979		MG618534	MG618777	MG619039	MG619378	MG619717	MG619991	MG620280	MG620564	MG620869	MG621148	MG621421	MG621757	MG622110	MG622410	MG622722	MG622973	MG623244	MG623541
Elateroidea: Cantharidae	Malthinus sp.	INB154	MG609339	MG609605	MG610182	MG609891	MG610504	MG610831	MG611081	MG611340	MG611675	MG611943	MG612169	MG612777	MG612466	MG613071	MG613390	MG613730	MG614065	MG614734	MG615381	MG615659	MG615936	MG616214	MG616485	MG616806	MG617104	MG617390	MG617667	MG617980	MG618236	MG618535	MG618778	MG619040	MG619379	MG619718	MG619992	MG620281	MG620565	MG620870	MG621149	MG621422	MG621758	MG622111	MG622411	MG622723	MG622974	MG623245	MG623542
Elateroidea: Cantharidae	Lycocerus sp.	INB155	MG609340		MG610183	MG609892	MG610505	MG610832	MG611082	MG611341	MG611676	MG611944	MG612170	MG612778	MG612467	MG613072	MG613391	MG613731	MG614066	MG614735	MG615382	MG615660	MG615937	MG616215	MG616486	MG616807	MG617105	MG617391	MG617668	MG617981		MG618536	MG618779		MG619380	MG619719	MG619993	MG620282	MG620566	MG620871	MG621150	MG621423	MG621759	MG622112	MG622412	MG622724	MG622975	MG623246
Elateroidea: Cantharidae	Fissocantharis sp.	INB156		MG609606	MG610184	MG609893	MG610506	MG610833		MG611342	MG611677	MG611945	MG612171	MG612779	MG612468	MG613073	MG613392	MG613732	MG614067	MG614736	MG615383	MG615661	MG615938	MG616216	MG616487	MG616808	MG617106	MG617392	MG617669	MG617982		MG618537	MG618780	MG619041	MG619381	MG619720	MG619994		MG620567	MG620872	MG621151	MG621424	MG621760	MG622113	MG622413	MG622725	MG622976	MG623247	MG623543
Elateroidea: Elateridae	Osslimus sp.	CSR092	MG609161	MG609455	MG610005	MG609727	MG610310	MG610638	MG610942	MG611173	MG611472	MG611785	MG612038	MG612596	MG612282	MG612898	MG613193	MG613537	MG613861	MG614544	MG615172	MG615501	MG615773	MG616045	MG616318	MG616621	MG616932	MG617224	MG617499	MG617797	MG618095	MG618351	MG618642	MG618874	MG619179	MG619518	MG619834	MG620099	MG620391	MG620682	MG620989		MG621550	MG621900		MG622535	MG622835	MG623082	MG623370
Elateroidea: Elateridae	Hemicrepidius sp.	INB016	MG609241	MG609520		MG609800	MG610391	MG610715	MG611003	MG611246	MG611557	MG611855	MG612094	MG612668	MG612355		MG613274	MG613619	MG613944	MG614624	MG615258	MG615575		MG616116	MG616389	MG616696	MG617009	MG617294	MG617567	MG617876	MG618161	MG618426	MG618696	MG618934	MG619262	MG619602	MG619901	MG620177	MG620463	MG620769	MG621052	MG621331	MG621636	MG621987	MG622302	MG622617	MG622893	MG623150	MG623449
Elateroidea: Elateridae	Pectocera sp.	INB159	MG609343	MG609609		MG609896	MG610509	MG610836	MG611085	MG611345	MG611680	MG611948	MG612174	MG612782	MG612471		MG613395	MG613735	MG614069	MG614739	MG615386	MG615664	MG615941	MG616219	MG616490	MG616811	MG617109	MG617395	MG617672	MG617985		MG618540	MG618783	MG619044	MG619384	MG619723	MG619997	MG620285	MG620570	MG620875	MG621154	MG621427	MG621763	MG622116	MG622416	MG622728	MG622979	MG623250	MG623546
Elateroidea: Elateridae	Agrypnus sp.	INB160	MG609344	MG609610	MG610187	MG609897	MG610510	MG610837		MG611346	MG611681	MG611949	MG612175	MG612783	MG612472	MG613076	MG613396	MG613736	MG614070	MG614740	MG615387	MG615665	MG615942	MG616220	MG616491	MG616812	MG617110	MG617396	MG617673	MG617986	MG618239	MG618541	MG618784	MG619045	MG619385	MG619724			MG620571	MG620876	MG621155	MG621428	MG621764		MG622417	MG622729	MG622980	MG623251
Elateroidea: Elateridae	Ampedus sp.	INB161	MG609345	MG609611	MG610188		MG610511	MG610838		MG611347	MG611682	MG611950	MG612176	MG612784	MG612473	MG613077	MG613397	MG613737	MG614071	MG614741	MG615388	MG615666	MG615943	MG616221	MG616492	MG616813	MG617111	MG617397	MG617674	MG617987	MG618240	MG618542	MG618785	MG619046	MG619386	MG619725	MG619998		MG620572	MG620877	MG621156	MG621429	MG621765	MG622117	MG622418	MG622730	MG622981	MG623252
Elateroidea: Elateridae	Denticollis sp.	INB162	MG609346	MG609612	MG610189	MG609898	MG610512	MG610839	MG611086	MG611348	MG611683	MG611951	MG612177	MG612785	MG612474	MG613078	MG613398	MG613738	MG614072	MG614742	MG615389	MG615667	MG615944	MG616222	MG616493	MG616814	MG617112	MG617398	MG617675	MG617988	MG618241	MG618543	MG618786	MG619047	MG619387	MG619726	MG619999	MG620286	MG620573	MG620878	MG621157	MG621430	MG621766	MG622118	MG622419	MG622731	MG622982	MG623253	MG623547
Elateroidea: Elateridae	Penia sp.	INB163	MG609347	MG609613	MG610190	MG609899	MG610513	MG610840	MG611087	MG611349	MG611684	MG611952	MG612178	MG612786	MG612475	MG613079	MG613399	MG613739	MG614073	MG614743	MG615390	MG615668	MG615945	MG616223	MG616494	MG616815		MG617399	MG617676	MG617989	MG618242	MG618544	MG618787	MG619048	MG619388	MG619727	MG620000	MG620287	MG620574	MG620879	MG621158	MG621431	MG621767	MG622119	MG622420	MG622732	MG622983	MG623254	MG623548
Elateroidea: Elateridae	gen. sp.	INB164	MG609348	MG609614	MG610191	MG609900	MG610514	MG610841		MG611350	MG611685	MG611953	MG612179	MG612787	MG612476	MG613080	MG613400	MG613740	MG614074	MG614744	MG615391	MG615669	MG615946	MG616224	MG616495	MG616816	MG617113	MG617400	MG617677	MG617990	MG618243	MG618545	MG618788	MG619049	MG619389	MG619728	MG620001		MG620575	MG620880	MG621159	MG621432	MG621768	MG622120	MG622421	MG622733	MG622984	MG623255	MG623549
Elateroidea: Elateridae	Denticollis sp.	INB165		MG609615	MG610192	MG609901	MG610515	MG610842		MG611351	MG611686		MG612180	MG612788	MG612477		MG613401		MG614075	MG614745	MG615392	MG615670	MG615947	MG616225	MG616496	MG616817	MG617114	MG617401	MG617678	MG617991	MG618244	MG618546		MG619050	MG619390	MG619729		MG620288	MG620576	MG620881	MG621160	MG621433	MG621769	MG622121	MG622422	MG622734	MG622985	MG623256	MG623550
Elateroidea: Elateridae	Cardiotarsus sp.	INB210			MG610214		MG610545	MG610873		MG611376	MG611716	MG611969			MG612502	MG613105	MG613431	MG613770	MG614107		MG615423	MG615693			MG616523	MG616841	MG617144		MG617702	MG618016	MG618264	MG618572		MG619078	MG619421		MG620023		MG620602	MG620912	MG621184	MG621458		MG622154		MG622759	MG623004	MG623283
Elateroidea: Elateridae	Melanotus sp.	INB211	MG609375	MG609638	MG610215	MG609928	MG610546	MG610874	MG611111	MG611377	MG611717	MG611970	MG612201	MG612814	MG612503	MG613106	MG613432	MG613771	MG614108	MG614769	MG615424	MG615694	MG615972	MG616244	MG616524	MG616842	MG617145	MG617419	MG617703	MG618017	MG618265	MG618573	MG618809	MG619079	MG619422	MG619761	MG620024	MG620315	MG620603	MG620913	MG621185	MG621459	MG621800	MG622155	MG622448	MG622760	MG623005	MG623284	MG623577
Elateroidea: Elateridae	Cebrio sp.	TH4	MG609379	MG609643	MG610220	MG609932	MG610551	MG610879		MG611381	MG611721	MG611973	MG612205	MG612818	MG612507	MG613110	MG613437	MG613773	MG614112	MG614773	MG615429	MG615697	MG615976	MG616247	MG616529	MG616846	MG617150	MG617423		MG618021	MG618269	MG618578	MG618812	MG619083	MG619427	MG619766	MG620029	MG620320	MG620607	MG620917	MG621190		MG621803	MG622160		MG622764	MG623010	MG623287	MG623581
Elateroidea: Eucnemidae	Anischia sp.	CSR022	MG609112	MG609404	MG609958	MG609670	MG610250	MG610584	MG610902	MG611126	MG611413	MG611742	MG611991	MG612537	MG612229	MG612848	MG613137	MG613472	MG613804	MG614485	MG615111	MG615455		MG616002	MG616269	MG616562	MG616877	MG617177	MG617449	MG617736	MG618046	MG618295	MG618598	MG618832	MG619117	MG619459	MG619792	MG620053	MG620345	MG620633	MG620945	MG621217	MG621494	MG621837		MG622479	MG622788	MG623032	MG623317
Elateroidea: Eucnemidae	Hemiopsida sp.	CSR104	MG609171	MG609465	MG610014		MG610321		MG610951	MG611182	MG611484	MG611793		MG612603	MG612289		MG613202	MG613549	MG613873	MG614556	MG615184			MG616053		MG616632		MG617232	MG617509	MG617807		MG618363		MG618883	MG619191	MG619530		MG620109	MG620400	MG620694	MG620995	MG621270	MG621562	MG621912		MG622547	MG622845	MG623089
Elateroidea: Eucnemidae	Otho sp.	INB035	MG609254	MG609535	MG610093		MG610405	MG610731	MG611018	MG611258	MG611574	MG611870	MG612108	MG612683	MG612370	MG612981	MG613289	MG613636	MG613960	MG614640	MG615273		MG615856	MG616128	MG616403	MG616709	MG617025	MG617308	MG617584	MG617891	MG618172	MG618440	MG618708	MG618948	MG619279	MG619619	MG619913	MG620190	MG620473	MG620780	MG621066	MG621346	MG621653	MG622004	MG622318	MG622633	MG622905	MG623165	MG623464
Elateroidea: Lampyridae	Pyrocoelia sp.	INB017	MG609242	MG609521	MG610079	MG609801	MG610392	MG610716	MG611004	MG611247	MG611558	MG611856	MG612095	MG612669	MG612356	MG612968	MG613275	MG613620	MG613945	MG614625	MG615259	MG615576	MG615844		MG616390	MG616697	MG617010	MG617295	MG617568	MG617877	MG618162	MG618427	MG618697	MG618935	MG619263	MG619603		MG620178	MG620464	MG620770	MG621053	MG621332	MG621637	MG621988	MG622303	MG622618	MG622894	MG623151	MG623450
Elateroidea: Lampyridae	Vesta sp.	INB059	MG609275		MG610111		MG610423	MG610751	MG611034	MG611274	MG611597	MG611884		MG612701	MG612391	MG612998	MG613310	MG613657	MG613981	MG614659		MG615607		MG616145	MG616419	MG616728			MG617601	MG617911		MG618459		MG618968	MG619298	MG619638		MG620206	MG620491	MG620795	MG621085	MG621364	MG621675	MG622026	MG622336	MG622650	MG622920	MG623175	MG623479
Elateroidea: Lampyridae	Pristolycus sp.	INB060	MG609276	MG609551	MG610112	MG609829	MG610424	MG610752	MG611035	MG611275	MG611598	MG611885		MG612702	MG612392	MG612999	MG613311	MG613658	MG613982	MG614660	MG615294	MG615608	MG615871	MG616146	MG616420	MG616729	MG617041	MG617325	MG617602	MG617912	MG618182	MG618460	MG618723	MG618969	MG619299	MG619639	MG619929	MG620207	MG620492	MG620796	MG621086	MG621365	MG621676	MG622027	MG622337	MG622651	MG622921	MG623176	MG623480
Elateroidea: Lampyridae	Luciola sp.	INB061	MG609277	MG609552	MG610113	MG609830	MG610425	MG610753	MG611036	MG611276	MG611599	MG611886	MG612123	MG612703	MG612393	MG613000	MG613312	MG613659	MG613983	MG614661	MG615295	MG615609	MG615872	MG616147	MG616421	MG616730	MG617042	MG617326	MG617603	MG617913	MG618183	MG618461	MG618724	MG618970	MG619300	MG619640		MG620208	MG620493	MG620797	MG621087	MG621366	MG621677	MG622028	MG622338	MG622652	MG622922	MG623177	MG623481
Elateroidea: Lampyridae	Cyphonocerus sp.	INB062	MG609278	MG609553	MG610114		MG610426	MG610754	MG611037	MG611277	MG611600		MG612124	MG612704	MG612394	MG613001	MG613313	MG613660	MG613984	MG614662	MG615296	MG615610	MG615873	MG616148	MG616422	MG616731	MG617043	MG617327	MG617604	MG617914	MG618184	MG618462	MG618725	MG618971	MG619301	MG619641		MG620209	MG620494	MG620798	MG621088	MG621367	MG621678	MG622029		MG622653	MG622923	MG623178	MG623482
Elateroidea: Lampyridae	Drilaster sp.	INB157	MG609341	MG609607	MG610185	MG609894	MG610507	MG610834	MG611083	MG611343	MG611678	MG611946	MG612172	MG612780	MG612469	MG613074	MG613393	MG613733	MG614068	MG614737	MG615384	MG615662	MG615939	MG616217	MG616488	MG616809	MG617107	MG617393	MG617670	MG617983	MG618237	MG618538	MG618781	MG619042	MG619382	MG619721	MG619995	MG620283	MG620568	MG620873	MG621152	MG621425	MG621761	MG622114	MG622414	MG622726	MG622977	MG623248	MG623544
Elateroidea: Lampyridae	Diaphanes sp.	INB158	MG609342	MG609608	MG610186	MG609895	MG610508	MG610835	MG611084	MG611344	MG611679	MG611947	MG612173	MG612781	MG612470	MG613075	MG613394	MG613734		MG614738	MG615385	MG615663	MG615940	MG616218	MG616489	MG616810	MG617108	MG617394	MG617671	MG617984	MG618238	MG618539	MG618782	MG619043	MG619383	MG619722	MG619996	MG620284	MG620569	MG620874	MG621153	MG621426	MG621762	MG622115	MG622415	MG622727	MG622978	MG623249	MG623545
Elateroidea: Lampyridae	Gorhamia sp.	TH3		MG609642	MG610219	MG609931	MG610550	MG610878	MG611112	MG611380	MG611720	MG611972	MG612204	MG612817	MG612506	MG613109	MG613436	MG613772	MG614111	MG614772	MG615428	MG615696	MG615975	MG616246	MG616528	MG616845	MG617149			MG618020	MG618268	MG618577	MG618811	MG619082	MG619426	MG619765	MG620028	MG620319	MG620606	MG620916	MG621189	MG621462	MG621802	MG622159	MG622452	MG622763	MG623009	MG623286	MG623580
Elateroidea: Lycidae	Porrostoma sp.	CSR113	MG609178	MG609470	MG610021	MG609743	MG610330	MG610655		MG611190	MG611492	MG611801		MG612610	MG612295	MG612914	MG613211	MG613557	MG613882	MG614564	MG615193	MG615519	MG615789		MG616333	MG616640	MG616950	MG617239	MG617515	MG617816	MG618106	MG618372	MG618654	MG618888	MG619199	MG619538			MG620408	MG620703	MG621003	MG621276	MG621570	MG621921	MG622248	MG622556	MG622852	MG623095	MG623390
Elateroidea: Lycidae	Benibotarus sp.	YL0447	MG609380	MG609644	MG610221	MG609933	MG610552	MG610880		MG611382	MG611722			MG612819	MG612508	MG613111	MG613438	MG613774	MG614113	MG614774	MG615430	MG615698	MG615977		MG616530	MG616847	MG617151	MG617424	MG617707	MG618022		MG618579	MG618813	MG619084	MG619428	MG619767			MG620608	MG620918	MG621191	MG621463	MG621804	MG622161	MG622453	MG622765	MG623011	MG623288	MG623582
Elateroidea: Lycidae	Dilophotes sp.	YL0454	MG609381	MG609645	MG610222	MG609934	MG610553	MG610881		MG611383		MG611974	MG612206	MG612820	MG612509	MG613112	MG613439	MG613775	MG614114	MG614775	MG615431	MG615699		MG616248	MG616531	MG616848	MG617152	MG617425	MG617708	MG618023		MG618580	MG618814	MG619085	MG619429	MG619768	MG620030		MG620609		MG621192	MG621464	MG621805	MG622162		MG622766		MG623289	MG623583
Elateroidea: Lycidae	Platerodrilus sp.	YL0458	MG609382	MG609646	MG610223	MG609935		MG610882		MG611384	MG611723			MG612821	MG612510		MG613440	MG613776	MG614115	MG614776	MG615432	MG615700	MG615978	MG616249	MG616532	MG616849	MG617153	MG617426	MG617709	MG618024		MG618581	MG618815	MG619086	MG619430	MG619769			MG620610	MG620919	MG621193	MG621465	MG621806	MG622163	MG622454	MG622767	MG623012	MG623290	MG623584
Elateroidea: Lycidae	Libnetis sp.	YL0478	MG609383	MG609647	MG610224	MG609936	MG610554	MG610883		MG611385	MG611724		MG612207	MG612822	MG612511	MG613113	MG613441	MG613777	MG614116	MG614777	MG615433	MG615701	MG615979		MG616533	MG616850	MG617154	MG617427	MG617710	MG618025	MG618270	MG618582	MG618816	MG619087	MG619431	MG619770		MG620321	MG620611	MG620920	MG621194	MG621466	MG621807	MG622164	MG622455	MG622768		MG623291	MG623585
Elateroidea: Lycidae	Macrolycus sichuanensis	YL0509	MG609384	MG609648	MG610225	MG609937	MG610555	MG610884		MG611386	MG611725		MG612208	MG612823	MG612512	MG613114	MG613442	MG613778	MG614117	MG614778	MG615434		MG615980	MG616250	MG616534	MG616851	MG617155	MG617428		MG618026		MG618583	MG618817	MG619088	MG619432	MG619771	MG620031		MG620612	MG620921	MG621195	MG621467	MG621808	MG622165	MG622456	MG622769	MG623013	MG623292	MG623586
Elateroidea: Lycidae	Lycostomus sp.	YL0616	MG609385	MG609649	MG610226	MG609938	MG610556	MG610885		MG611387	MG611726		MG612209	MG612824	MG612513		MG613443	MG613779	MG614118	MG614779	MG615435	MG615702	MG615981		MG616535	MG616852	MG617156	MG617429		MG618027		MG618584	MG618818	MG619089	MG619433	MG619772			MG620613	MG620922	MG621196	MG621468	MG621809		MG622457	MG622770	MG623014	MG623293	MG623587
Elateroidea: Omethidae	Drilonius sp.	INB127	MG609321	MG609590	MG610161	MG609872	MG610480	MG610808	MG611068	MG611321	MG611652	MG611924	MG612155	MG612754	MG612446		MG613367	MG613705	MG614040	MG614709	MG615354	MG615647	MG615917	MG616195	MG616471	MG616781	MG617090	MG617377	MG617650	MG617964		MG618514	MG618765	MG619019	MG619354	MG619694		MG620257	MG620546	MG620848	MG621131	MG621405	MG621733	MG622087	MG622391	MG622703	MG622962	MG623227	MG623527
Elateroidea: Omethidae	Drilonius sp.	INB129	MG609323	MG609592	MG610163	MG609873	MG610482	MG610810	MG611069	MG611323	MG611654	MG611926	MG612156	MG612756	MG612448		MG613369	MG613707	MG614042	MG614711	MG615356		MG615919			MG616783	MG617092	MG617379	MG617652	MG617966		MG618516	MG618766	MG619021	MG619356	MG619696		MG620259	MG620548	MG620850	MG621132	MG621406	MG621735	MG622089	MG622393	MG622705	MG622964	MG623229	MG623529
Elateroidea: Phengodidae	Stenophrixothrix sp.	CSR041	MG609126	MG609420	MG609973		MG610266	MG610597	MG610914	MG611140	MG611430	MG611754	MG612007	MG612555	MG612246	MG612866	MG613155	MG613489	MG613820	MG614502	MG615129		MG615739	MG616015	MG616282	MG616580	MG616890	MG617189	MG617463	MG617754	MG618060	MG618313	MG618609	MG618846	MG619135	MG619477	MG619804	MG620066	MG620357	MG620646	MG620959	MG621232	MG621510	MG621854	MG622198	MG622495	MG622801	MG623048
Elateroidea: Rhagophthalmidae	Rhagophthalmus sp.	CSR048	MG609130	MG609422	MG609977	MG609690	MG610272	MG610601		MG611145	MG611434	MG611758		MG612560		MG612869	MG613158	MG613495	MG613824	MG614507	MG615133			MG616019	MG616288	MG616587	MG616896		MG617467	MG617760	MG618066	MG618318	MG618613	MG618851	MG619140	MG619482	MG619808	MG620069	MG620362	MG620651	MG620963	MG621236	MG621515	MG621860	MG622204	MG622499	MG622804	MG623052	MG623339
Elateroidea: Rhagophthalmidae	Rhagophthalmus sp.	CSR132	MG609197	MG609487	MG610038	MG609760	MG610347	MG610674		MG611208	MG611511	MG611816		MG612627		MG612930		MG613576	MG613900	MG614583	MG615212		MG615803	MG616077	MG616350	MG616656	MG616968			MG617833	MG618121	MG618387	MG618670	MG618904	MG619216	MG619556	MG619862	MG620130	MG620421	MG620722	MG621014		MG621589	MG621940	MG622265	MG622573	MG622865	MG623109	MG623406
Elateroidea: Rhagophthalmidae	gen. sp.	INB128	MG609322	MG609591	MG610162		MG610481	MG610809		MG611322	MG611653	MG611925		MG612755	MG612447	MG613050	MG613368	MG613706	MG614041	MG614710	MG615355		MG615918	MG616196	MG616472	MG616782	MG617091	MG617378	MG617651	MG617965	MG618221	MG618515		MG619020	MG619355	MG619695		MG620258	MG620547	MG620849			MG621734	MG622088	MG622392	MG622704	MG622963	MG623228	MG623528
Elateroidea: Throscidae	Trixagus sp.	CSR056	MG609137	MG609429		MG609697	MG610279					MG611765		MG612568	MG612257		MG613166		MG613830	MG614514	MG615141		MG615748	MG616023		MG616594	MG616903					MG618324		MG618856	MG619148	MG619489	MG619814	MG620074					MG621522			MG622506	MG622811
Elateroidea: Throscidae	Trixagus sp.	INB125	MG609320	MG609589	MG610160	MG609871	MG610479		MG611067	MG611320	MG611651	MG611923		MG612753	MG612445	MG613049	MG613366	MG613704	MG614039	MG614708	MG615353		MG615916	MG616194	MG616470	MG616780	MG617089		MG617649	MG617963		MG618513			MG619353	MG619693	MG619973	MG620256		MG620847	MG621130	MG621404	MG621732	MG622086	MG622390	MG622702	MG622961	MG623226	MG623526
Scarabaeoidea: Geotrupidae	Australobolbus sp.	CSR137	MG609202	MG609492		MG609764	MG610351	MG610678	MG610977	MG611212	MG611516	MG611821	MG612063	MG612631	MG612317	MG612934	MG613233	MG613581	MG613904	MG614587	MG615217	MG615537	MG615808	MG616082	MG616355	MG616661	MG616973	MG617256	MG617537	MG617838	MG618125	MG618392	MG618674	MG618909	MG619220	MG619561	MG619867	MG620135	MG620426	MG620726	MG621018	MG621295	MG621594	MG621944	MG622267	MG622578	MG622870	MG623113	MG623411
Scarabaeoidea: Geotrupidae	Geotrupes sp.	INB097	MG609300		MG610138	MG609853	MG610456	MG610785		MG611302	MG611629	MG611906	MG612142	MG612732	MG612423	MG613027	MG613342	MG613692	MG614014	MG614692	MG615329	MG615630	MG615895	MG616175			MG617068	MG617354	MG617629	MG617945		MG618492	MG618751	MG618997	MG619329	MG619669	MG619953	MG620235	MG620522	MG620826	MG621107	MG621388	MG621707	MG622061	MG622367	MG622680		MG623205	MG623507
Scarabaeoidea: Glaphyridae	Amphicoma sp.	INB011	MG609236	MG609518	MG610075	MG609798	MG610386	MG610712		MG611242	MG611552			MG612664	MG612352		MG613269	MG613616	MG613940		MG615253	MG615570	MG615840	MG616113		MG616693	MG617005	MG617291	MG617564	MG617871	MG618157	MG618423		MG618930	MG619257	MG619597		MG620172	MG620458	MG620764		MG621327	MG621631	MG621982	MG622297	MG622612		MG623145	MG623444
Scarabaeoidea: Hybosoridae	Liparochrus sp.	CSR025	MG609115	MG609407	MG609961		MG610253	MG610587		MG611129	MG611416		MG611994	MG612540	MG612232	MG612851		MG613474	MG613806		MG615114	MG615458		MG616005		MG616565			MG617452	MG617739		MG618298		MG618835	MG619120	MG619462		MG620056		MG620636		MG621220		MG621840	MG622185	MG622482		MG623035	MG623320
Scarabaeoidea: Hybosoridae	Cyphopisthes sp.	CSR138	MG609203	MG609493	MG610042	MG609765	MG610352	MG610679						MG612632	MG612318			MG613582		MG614588	MG615218		MG615809	MG616083		MG616662	MG616974	MG617257	MG617538						MG619221					MG620727				MG621945	MG622268
Scarabaeoidea: Lucanidae	Phalacrognathus muelleri	INB098	MG609301	MG609577	MG610139		MG610457	MG610786	MG611056	MG611303	MG611630	MG611907		MG612733	MG612424	MG613028	MG613343	MG613693	MG614015	MG614693	MG615330	MG615631	MG615896			MG616760		MG617355	MG617630	MG617946	MG618202	MG618493		MG618998	MG619330	MG619670	MG619954	MG620236	MG620523	MG620827	MG621108	MG621389	MG621708	MG622062		MG622681	MG622947	MG623206	MG623508
Scarabaeoidea: Lucanidae	Cyclommatus metallifer	INB099	MG609302	MG609578	MG610140	MG609854	MG610458	MG610787			MG611631		MG612143	MG612734	MG612425		MG613344	MG613694	MG614016	MG614694	MG615331		MG615897		MG616449	MG616761	MG617069	MG617356	MG617631	MG617947		MG618494	MG618752	MG618999	MG619331	MG619671	MG619955	MG620237	MG620524	MG620828	MG621109		MG621709	MG622063	MG622368	MG622682	MG622948	MG623207	MG623509
Scarabaeoidea: Lucanidae	Aegus sp.	INB148	MG609335	MG609601	MG610177	MG609886	MG610500	MG610826		MG611337	MG611670		MG612166	MG612773	MG612462	MG613066	MG613386	MG613725	MG614060	MG614729	MG615375	MG615655	MG615933	MG616210	MG616483	MG616800	MG617101	MG617386	MG617663	MG617976	MG618234	MG618531	MG618775	MG619035	MG619373	MG619714	MG619988	MG620277	MG620560	MG620867	MG621146		MG621754	MG622106	MG622407	MG622719	MG622970	MG623241	MG623538
Scarabaeoidea: Passalidae	Ceracupes sp.	INB057	MG609274	MG609550	MG610110	MG609828	MG610422	MG610750	MG611033		MG611596			MG612700	MG612390	MG612997	MG613309		MG613980	MG614658	MG615293	MG615606	MG615870			MG616727	MG617040			MG617910	MG618181	MG618458	MG618722	MG618967	MG619297	MG619637	MG619928		MG620490		MG621084	MG621363	MG621674	MG622025	MG622335	MG622649	MG622919
Scarabaeoidea: Passalidae	Aceraius sp.	INB096	MG609299	MG609576	MG610137		MG610455	MG610784	MG611055	MG611301	MG611628	MG611905	MG612141	MG612731		MG613026	MG613341	MG613691	MG614013	MG614691	MG615328		MG615894	MG616174	MG616448	MG616759	MG617067	MG617353	MG617628	MG617944	MG618201	MG618491	MG618750	MG618996	MG619328	MG619668		MG620234	MG620521	MG620825		MG621387	MG621706	MG622060	MG622366	MG622679	MG622946	MG623204	MG623506
Scarabaeoidea: Scarabaeidae	Carneodon sp.	CSR139	MG609204	MG609494	MG610043	MG609766	MG610353	MG610680	MG610978	MG611213	MG611517		MG612064	MG612633	MG612319	MG612935	MG613234	MG613583	MG613905		MG615219	MG615538	MG615810	MG616084	MG616356	MG616663	MG616975	MG617258	MG617539	MG617839	MG618126	MG618393		MG618910	MG619222	MG619562	MG619868	MG620136	MG620427	MG620728	MG621019	MG621296	MG621595	MG621946	MG622269	MG622579		MG623114	MG623412
Scarabaeoidea: Scarabaeidae	Heteronyx sp.	CSR140	MG609205	MG609495	MG610044	MG609767	MG610354			MG611214	MG611518	MG611822	MG612065	MG612634	MG612320	MG612936	MG613235	MG613584	MG613906	MG614589	MG615220	MG615539	MG615811	MG616085		MG616664	MG616976	MG617259	MG617540	MG617840	MG618127	MG618394		MG618911	MG619223	MG619563		MG620137	MG620428	MG620729	MG621020	MG621297	MG621596	MG621947	MG622270	MG622580		MG623115	MG623413
Scarabaeoidea: Scarabaeidae	Anomala antiqua	CSR141	MG609206	MG609496	MG610045	MG609768	MG610355	MG610681	MG610979	MG611215	MG611519	MG611823	MG612066	MG612635	MG612321	MG612937	MG613236	MG613585	MG613907	MG614590	MG615221	MG615540	MG615812	MG616086		MG616665	MG616977	MG617260	MG617541	MG617841	MG618128	MG618395		MG618912	MG619224	MG619564	MG619869	MG620138	MG620429	MG620730	MG621021	MG621298	MG621597	MG621948	MG622271	MG622581		MG623116	MG623414
Scarabaeoidea: Scarabaeidae	Onthophagus gazella	CSR142	MG609207	MG609497	MG610046	MG609769	MG610356	MG610682		MG611216		MG611824	MG612067	MG612636	MG612322	MG612938	MG613237	MG613586	MG613908	MG614591	MG615222	MG615541	MG615813	MG616087		MG616666	MG616978	MG617261	MG617542	MG617842	MG618129	MG618396		MG618913	MG619225	MG619565	MG619870	MG620139	MG620430	MG620731	MG621022	MG621299	MG621598	MG621949	MG622272		MG622871	MG623117	MG623415
Scarabaeoidea: Scarabaeidae	Rhyparus sp.	INB002	MG609229		MG610069		MG610378	MG610705	MG610997		MG611544	MG611846		MG612657	MG612346	MG612961	MG613263	MG613609	MG613932			MG615564		MG616109	MG616381	MG616686		MG617285		MG617866	MG618151	MG618415			MG619250	MG619590	MG619891	MG620165	MG620452	MG620757	MG621043	MG621322	MG621623	MG621974	MG622290	MG622606	MG622889	MG623141	MG623438
Scarabaeoidea: Scarabaeidae	Protaetia aerata	INB104	MG609306	MG609581	MG610144	MG609859	MG610463	MG610792			MG611636	MG611911	MG612146	MG612738	MG612429	MG613033		MG613697	MG614021		MG615336	MG615635	MG615901	MG616180	MG616454	MG616766	MG617074	MG617361		MG617950	MG618205	MG618499		MG619003	MG619335		MG619959		MG620529	MG620833	MG621113	MG621392	MG621714	MG622068	MG622373	MG622685		MG623211	MG623512
Scarabaeoidea: Scarabaeidae	Mimela sp.	INB145	MG609332	MG609598	MG610175	MG609884	MG610497	MG610823	MG611077	MG611335	MG611668	MG611938	MG612164	MG612770	MG612460	MG613063	MG613383	MG613722	MG614057	MG614727	MG615372	MG615653	MG615931	MG616208		MG616797	MG617098	MG617384	MG617661	MG617973	MG618232	MG618529		MG619032	MG619370	MG619711	MG619986	MG620274	MG620557	MG620864	MG621144	MG621417	MG621751	MG622103	MG622404	MG622716		MG623238	MG623535
Scarabaeoidea: Scarabaeidae	Copris sp.	INB146	MG609333	MG609599	MG610176		MG610498	MG610824	MG611078	MG611336			MG612165	MG612771	MG612461	MG613064	MG613384	MG613723	MG614058	MG614728	MG615373	MG615654	MG615932	MG616209		MG616798	MG617099			MG617974		MG618530	MG618774	MG619033	MG619371	MG619712	MG619987	MG620275	MG620558	MG620865	MG621145	MG621418	MG621752	MG622104	MG622405	MG622717	MG622969	MG623239	MG623536
Scarabaeoidea: Scarabaeidae	Ectinohoplia sp.	INB147	MG609334	MG609600		MG609885	MG610499	MG610825			MG611669	MG611939		MG612772		MG613065	MG613385	MG613724	MG614059		MG615374					MG616799	MG617100	MG617385	MG617662	MG617975	MG618233			MG619034	MG619372	MG619713		MG620276	MG620559	MG620866			MG621753	MG622105	MG622406	MG622718		MG623240	MG623537
Scarabaeoidea: Scarabaeidae	Dasyvalgus sp.	INB149	MG609336	MG609602	MG610178	MG609887	MG610501	MG610827			MG611671	MG611940	MG612167	MG612774	MG612463	MG613067	MG613387	MG613726	MG614061		MG615376	MG615656	MG615934	MG616211		MG616801	MG617102	MG617387		MG617977	MG618235	MG618532		MG619036	MG619374	MG619715	MG619989	MG620278	MG620561	MG620868		MG621419	MG621755	MG622107	MG622408	MG622720	MG622971	MG623242	MG623539
Scarabaeoidea: Scarabaeidae	Cheirotonus jansoni	INB151	MG609337	MG609603	MG610180	MG609889		MG610829	MG611079	MG611338	MG611672	MG611941	MG612168	MG612775	MG612464	MG613069	MG613388	MG613728	MG614063	MG614731	MG615378	MG615657	MG615935			MG616803		MG617388	MG617665	MG617978		MG618533	MG618776	MG619038	MG619376	MG619716		MG620279	MG620562		MG621147	MG621420	MG621756	MG622109	MG622409	MG622721	MG622972	MG623243	MG623540
Scarabaeoidea: Scarabaeidae	Allomyrina dichotoma	INB169	MG609352	MG609617	MG610194		MG610519	MG610846	MG611089	MG611354	MG611690		MG612181	MG612792	MG612480	MG613084	MG613404	MG613742	MG614079		MG615396	MG615673	MG615951	MG616228	MG616500	MG616820	MG617118	MG617404	MG617681	MG617994		MG618550		MG619053	MG619394	MG619733	MG620002		MG620580	MG620885	MG621163	MG621437	MG621773	MG622125	MG622425	MG622738		MG623260	MG623554
Scarabaeoidea: Trogidae	Omorgus sp.	CSR057	MG609138	MG609430	MG609983	MG609698	MG610280	MG610608	MG610922	MG611151	MG611442		MG612017	MG612569	MG612258		MG613167	MG613503	MG613831	MG614515	MG615142	MG615479	MG615749			MG616595	MG616904	MG617199	MG617474	MG617767	MG618071	MG618325	MG618620	MG618857	MG619149	MG619490	MG619815	MG620075	MG620368	MG620654	MG620969	MG621242	MG621523	MG621868	MG622210	MG622507	MG622812	MG623059	MG623346
Scarabaeoidea: Trogidae	Trox sp.	INB036	MG609255	MG609536	MG610094	MG609814	MG610406	MG610732	MG611019	MG611259	MG611575	MG611871	MG612109	MG612684	MG612371		MG613290	MG613637	MG613961	MG614641	MG615274	MG615589	MG615857			MG616710	MG617026	MG617309	MG617585	MG617892	MG618173	MG618441	MG618709	MG618949	MG619280	MG619620	MG619914	MG620191	MG620474	MG620781	MG621067		MG621654	MG622005	MG622319	MG622634	MG622906	MG623166	MG623465
Scirtoidea: Clambidae	Clambus sp.	CSR082	MG609155	MG609448		MG609719	MG610300	MG610629	MG610936		MG611464	MG611778	MG612032	MG612588		MG612890	MG613185	MG613527		MG614536	MG615163		MG615766	MG616039	MG616311	MG616613	MG616924	MG617217	MG617491	MG617788	MG618088	MG618344			MG619170	MG619510	MG619829	MG620093	MG620385	MG620673	MG620981	MG621255		MG621891	MG622225	MG622526	MG622828	MG623075	MG623361
Scirtoidea: Eucinetidae	Noteucinetus sp.	CSR021	MG609111	MG609403	MG609957	MG609669	MG610249	MG610583	MG610901	MG611125	MG611412	MG611741	MG611990	MG612536	MG612228		MG613136	MG613471	MG613803	MG614484	MG615110		MG615725	MG616001	MG616268	MG616561	MG616876	MG617176		MG617735		MG618294			MG619116	MG619458	MG619791	MG620052	MG620344		MG620944	MG621216		MG621836	MG622182	MG622478		MG623031	MG623316
Scirtoidea: Eucinetidae	Noteucinetus sp.	CSR103		MG609464	MG610013	MG609735	MG610320	MG610649		MG611181	MG611483	MG611792		MG612602	MG612288	MG612907		MG613548	MG613872	MG614555	MG615183	MG615511		MG616052	MG616325	MG616631	MG616942	MG617231	MG617508	MG617806	MG618101	MG618362	MG618648	MG618882	MG619190	MG619529	MG619840		MG620399	MG620693		MG621269	MG621561	MG621911	MG622240	MG622546	MG622844		MG623381
Scirtoidea: Scirtidae	Pseudomicrocara sp.	CSR143	MG609208	MG609498	MG610047	MG609770	MG610357	MG610683			MG611520	MG611825	MG612068	MG612637	MG612323	MG612939	MG613238	MG613587	MG613909	MG614592	MG615223		MG615814	MG616088	MG616357	MG616667	MG616979	MG617262	MG617543	MG617843	MG618130		MG618675	MG618914	MG619226	MG619566	MG619871	MG620140	MG620431	MG620732	MG621023	MG621300	MG621599	MG621950	MG622273	MG622582		MG623118	MG623416
Scirtoidea: Scirtidae	gen. sp.	INB041	MG609260	MG609540	MG610098		MG610411				MG611580	MG611874	MG612112	MG612689	MG612376	MG612983	MG613295	MG613642	MG613965	MG614642	MG615278	MG615593	MG615860	MG616130	MG616406	MG616712	MG617031	MG617312		MG617897			MG618712	MG618954	MG619285	MG619625	MG619917	MG620194	MG620479	MG620782	MG621071	MG621349	MG621658	MG622010	MG622323	MG622638	MG622911		MG623470
Scirtoidea: Scirtidae	Elodes sp.	INB133	MG609327	MG609595	MG610166	MG609877	MG610486		MG611073	MG611326	MG611657	MG611929	MG612159	MG612760		MG613053	MG613372	MG613711	MG614045	MG614715	MG615360		MG615922	MG616199	MG616475	MG616786	MG617096	MG617382	MG617655	MG617968	MG618224	MG618519	MG618770	MG619025	MG619360	MG619700	MG619976	MG620263	MG620551	MG620854	MG621135	MG621410	MG621739	MG622093	MG622395	MG622708	MG622967	MG623233	MG623532
Hydrophiloidea: Histeridae	Platysoma sp.	CSR023	MG609113	MG609405	MG609959	MG609671	MG610251	MG610585	MG610903	MG611127	MG611414	MG611743	MG611992	MG612538	MG612230	MG612849	MG613138			MG614486	MG615112	MG615456	MG615726	MG616003	MG616270	MG616563	MG616878	MG617178	MG617450	MG617737	MG618047	MG618296	MG618599	MG618833	MG619118	MG619460		MG620054	MG620346	MG620634		MG621218	MG621495	MG621838	MG622183	MG622480	MG622789	MG623033	MG623318
Hydrophiloidea: Histeridae	Saprinus sp.	CSR024	MG609114	MG609406	MG609960	MG609672	MG610252	MG610586	MG610904	MG611128	MG611415	MG611744	MG611993	MG612539	MG612231	MG612850	MG613139	MG613473	MG613805	MG614487	MG615113	MG615457	MG615727	MG616004	MG616271	MG616564	MG616879	MG617179	MG617451	MG617738	MG618048	MG618297	MG618600	MG618834	MG619119	MG619461	MG619793	MG620055		MG620635	MG620946	MG621219	MG621496	MG621839	MG622184	MG622481	MG622790	MG623034	MG623319
Hydrophiloidea: Hydrophilidae	Sternolophus immarginatus	CSR107					MG610324		MG610953	MG611185	MG611487	MG611796		MG612606		MG612910	MG613205		MG613876	MG614559	MG615187	MG615514	MG615784			MG616635	MG616945			MG617810		MG618366	MG618650	MG618884	MG619194	MG619533		MG620112	MG620403	MG620697	MG620998		MG621565	MG621915	MG622243	MG622550	MG622848	MG623092	MG623384
Hydrophiloidea: Hydrophilidae	Helochares sp.	CSR108	MG609173	MG609467	MG610017	MG609738	MG610325		MG610954	MG611186		MG611797	MG612044				MG613206	MG613552	MG613877	MG614560	MG615188	MG615515	MG615785	MG616056	MG616328	MG616636	MG616946	MG617235		MG617811		MG618367		MG618885	MG619195	MG619534	MG619843	MG620113	MG620404	MG620698	MG620999	MG621273	MG621566	MG621916	MG622244	MG622551	MG622849		MG623385
Hydrophiloidea: Hydrophilidae	Oocyclus sp.	INB014	MG609239				MG610389		MG611001	MG611244	MG611555	MG611853	MG612093	MG612666			MG613272			MG614622	MG615256	MG615573	MG615842		MG616387	MG616694	MG617007			MG617874	MG618159		MG618694	MG618932	MG619260	MG619600		MG620175	MG620461	MG620767	MG621050	MG621329	MG621634	MG621985	MG622300	MG622615		MG623148	MG623447
Hydrophiloidea: Hydrophilidae	Hydrophilus acuminatus	INB103			MG610143	MG609858	MG610462	MG610791	MG611058		MG611635	MG611910	MG612145	MG612737		MG613032	MG613348		MG614020	MG614698	MG615335	MG615634	MG615900	MG616179	MG616453	MG616765	MG617073	MG617360		MG617949		MG618498			MG619334	MG619675	MG619958	MG620240	MG620528	MG620832		MG621391	MG621713	MG622067	MG622372	MG622684	MG622951	MG623210
Hydrophiloidea: Hydrophilidae	Anacaena pui	INB105	MG609307		MG610145		MG610464	MG610793	MG611059	MG611306				MG612739	MG612430		MG613349		MG614022	MG614699	MG615337	MG615636	MG615902	MG616181	MG616455	MG616767				MG617951	MG618206	MG618500	MG618756	MG619004	MG619336	MG619676	MG619960	MG620241	MG620530	MG620834	MG621114		MG621715	MG622069	MG622374	MG622686	MG622952	MG623212	MG623513
Hydrophiloidea: Hydrophilidae	Georissus sp.	INB106		MG609582	MG610146	MG609860	MG610465			MG611307	MG611637	MG611912		MG612740	MG612431	MG613034	MG613350		MG614023	MG614700	MG615338	MG615637	MG615903	MG616182	MG616456	MG616768	MG617075	MG617362	MG617635	MG617952	MG618207	MG618501		MG619005	MG619337	MG619677	MG619961	MG620242	MG620531	MG620835	MG621115	MG621393	MG621716	MG622070	MG622375	MG622687	MG622953		MG623514
Hydrophiloidea: Hydrophilidae	Sphaeridium quinquemaculatum	INB107	MG609308		MG610147	MG609861	MG610466	MG610794	MG611060	MG611308	MG611638	MG611913	MG612147			MG613035	MG613351	MG613698	MG614024	MG614701	MG615339	MG615638	MG615904	MG616183	MG616457	MG616769	MG617076	MG617363	MG617636	MG617953	MG618208	MG618502	MG618757	MG619006	MG619338	MG619678	MG619962	MG620243	MG620532		MG621116	MG621394	MG621717	MG622071	MG622376	MG622688	MG622954	MG623213	MG623515
Hydrophiloidea: Hydrophilidae	Berosus spinosus	INB152									MG611673									MG614732	MG615379					MG616804									MG619377		MG619990		MG620563
Staphylinoidea: Agyrtidae	Pteroloma forsstromii	INB201	MG609367	MG609630	MG610208	MG609919	MG610537	MG610866	MG611103	MG611369	MG611710	MG611963	MG612194	MG612807	MG612495	MG613099	MG613422	MG613762	MG614098	MG614760	MG615414	MG615686	MG615966		MG616514	MG616832	MG617136	MG617412		MG618008	MG618258	MG618564	MG618802	MG619070	MG619413	MG619752	MG620016	MG620308	MG620595	MG620903	MG621177	MG621450	MG621792	MG622146	MG622442	MG622752	MG622998
Staphylinoidea: Hydraenidae	Hydraena sp.	INB108	MG609309	MG609583	MG610148	MG609862	MG610467	MG610795	MG611061	MG611309	MG611639	MG611914	MG612148		MG612432	MG613036	MG613352	MG613699	MG614025	MG614702	MG615340		MG615905	MG616184	MG616458	MG616770	MG617077	MG617364	MG617637	MG617954	MG618209	MG618503	MG618758	MG619007	MG619339	MG619679	MG619963	MG620244		MG620836	MG621117	MG621395	MG621718	MG622072	MG622377	MG622689	MG622955		MG623516
Staphylinoidea: Leiodidae	Agyrtodes sp.	CSR030	MG609119	MG609409	MG609964	MG609676	MG610256	MG610591		MG611131	MG611420	MG611746	MG611996	MG612544	MG612236	MG612856	MG613144	MG613479	MG613810	MG614491		MG615461	MG615730	MG616007		MG616570	MG616882	MG617182	MG617456	MG617743	MG618052	MG618303	MG618602		MG619124	MG619466	MG619796	MG620059	MG620348	MG620639		MG621223	MG621500	MG621845	MG622188	MG622485	MG622792	MG623038	MG623325
Staphylinoidea: Leiodidae	gen. sp.	CSR031		MG609410			MG610257			MG611132	MG611421		MG611997	MG612545	MG612237	MG612857	MG613145	MG613480		MG614492	MG615119						MG616883			MG617744		MG618304			MG619125	MG619467	MG619797		MG620349	MG620640	MG620950			MG621846	MG622189			MG623039	MG623326
Staphylinoidea: Leiodidae	Agathidium sp.	CSR032		MG609411	MG609965	MG609677	MG610258		MG610907	MG611133	MG611422	MG611747	MG611998	MG612546	MG612238	MG612858	MG613146	MG613481	MG613811	MG614493	MG615120	MG615462	MG615731	MG616008	MG616274	MG616571			MG617457	MG617745	MG618053	MG618305			MG619126	MG619468	MG619798	MG620060	MG620350		MG620951	MG621224	MG621501		MG622190	MG622486	MG622793	MG623040	MG623327
Staphylinoidea: Ptiliidae	gen. sp.	CSR044										MG611756		MG612557										MG616017		MG616583	MG616893			MG617757									MG620359						MG622201
Staphylinoidea: Silphidae	Nicrophorus nepalensis	INB022	MG609245	MG609524	MG610082	MG609805	MG610395	MG610720	MG611007	MG611250	MG611562	MG611859	MG612099	MG612673	MG612360	MG612971	MG613279	MG613624	MG613948	MG614629	MG615262	MG615578	MG615847	MG616120	MG616393	MG616700	MG617013	MG617298	MG617572	MG617880	MG618164	MG618431			MG619267	MG619607	MG619903	MG620182	MG620467		MG621057	MG621335	MG621641	MG621992	MG622307	MG622621	MG622896	MG623154	MG623453
Staphylinoidea: Silphidae	Necrodes littoralis	INB078	MG609286	MG609562	MG610126	MG609839	MG610438	MG610768	MG611043	MG611287	MG611612	MG611895	MG612132	MG612715	MG612407	MG613014	MG613326	MG613673	MG613997	MG614675	MG615310	MG615619	MG615880	MG616161	MG616434	MG616744	MG617053	MG617338	MG617616	MG617927	MG618191	MG618475	MG618736	MG618982	MG619313	MG619653		MG620220	MG620505	MG620810	MG621097	MG621378	MG621691	MG622043	MG622350	MG622664	MG622934	MG623189	MG623491
Staphylinoidea: Staphylinidae	Scaphidium sp.	CSR054	MG609135			MG609695		MG610606			MG611440	MG611764	MG612015	MG612566			MG613164	MG613501		MG614513	MG615139	MG615477	MG615747	MG616022		MG616593		MG617198	MG617472	MG617766		MG618323			MG619146	MG619487		MG620073	MG620367				MG621520	MG621866		MG622504			MG623344
Staphylinoidea: Staphylinidae	gen. sp.	CSR146	MG609210				MG610358				MG611523	MG611828	MG612069	MG612639	MG612324	MG612941		MG613589	MG613911	MG614595	MG615225	MG615542	MG615817	MG616090		MG616669	MG616982	MG617265		MG617846					MG619228		MG619873	MG620142	MG620432	MG620734	MG621024			MG621952		MG622585		MG623121	MG623418
Staphylinoidea: Staphylinidae	Staphylinus sp.	INB008	MG609234	MG609517	MG610073	MG609796	MG610384	MG610711	MG610999	MG611241	MG611550	MG611850		MG612663		MG612964	MG613267	MG613614	MG613938	MG614620	MG615252	MG615569	MG615838	MG616112	MG616385	MG616691	MG617004	MG617289		MG617870	MG618155	MG618421	MG618691	MG618928	MG619255	MG619595	MG619896	MG620170	MG620456	MG620762	MG621047	MG621326	MG621629	MG621980	MG622295	MG622611		MG623144	MG623442
Staphylinoidea: Staphylinidae	Megalopaederus sp.	INB030		MG609531	MG610089	MG609810	MG610400	MG610726	MG611014	MG611254	MG611569	MG611866	MG612104	MG612678	MG612366	MG612977	MG613284	MG613631	MG613955	MG614635	MG615269	MG615585		MG616123	MG616399	MG616705	MG617020	MG617303	MG617579	MG617886				MG618944	MG619274	MG619614	MG619908	MG620188	MG620472	MG620777	MG621062	MG621342	MG621648	MG621999		MG622628		MG623161	MG623460
Staphylinoidea: Staphylinidae	Apatetica sp.	INB085	MG609293	MG609569		MG609844	MG610445	MG610775	MG611047	MG611292	MG611619	MG611901		MG612721	MG612414	MG613020	MG613333	MG613680	MG614003	MG614682	MG615317		MG615886	MG616167	MG616440	MG616750	MG617059	MG617345	MG617622	MG617934	MG618196	MG618482			MG619319	MG619659		MG620227	MG620512	MG620817	MG621101	MG621382	MG621698	MG622050	MG622357		MG622940	MG623196	MG623497
Staphylinoidea: Staphylinidae	Priochirus sp.	INB086	MG609294	MG609570	MG610132	MG609845	MG610446	MG610776	MG611048	MG611293	MG611620		MG612136	MG612722	MG612415		MG613334	MG613681	MG614004	MG614683	MG615318	MG615626		MG616168	MG616441	MG616751		MG617346	MG617623	MG617935	MG618197	MG618483	MG618743	MG618989	MG619320	MG619660	MG619945	MG620228	MG620513	MG620818		MG621383		MG622051	MG622358	MG622671	MG622941	MG623197	MG623498
Staphylinoidea: Staphylinidae	Osorius sp.	INB087		MG609571		MG609846	MG610447	MG610777	MG611049	MG611294	MG611621		MG612137	MG612723	MG612416	MG613021	MG613335	MG613682	MG614005	MG614684	MG615319	MG615627	MG615887		MG616442	MG616752	MG617060	MG617347		MG617936		MG618484	MG618744	MG618990	MG619321	MG619661	MG619946		MG620514	MG620819	MG621102		MG621699	MG622052	MG622359	MG622672	MG622942	MG623198	MG623499
Staphylinoidea: Staphylinidae	Tachinus sp.	INB088			MG610133	MG609847	MG610448	MG610778	MG611050	MG611295	MG611622	MG611902		MG612724	MG612417		MG613336	MG613683	MG614006	MG614685	MG615320			MG616169	MG616443	MG616753	MG617061	MG617348	MG617624	MG617937		MG618485	MG618745	MG618991	MG619322	MG619662	MG619947		MG620515	MG620820			MG621700	MG622053	MG622360	MG622673		MG623199	MG623500
Staphylinoidea: Staphylinidae	Scaphidium sp.	INB089	MG609295			MG609848		MG610779		MG611296	MG611623		MG612138	MG612725	MG612418	MG613022		MG613684	MG614007	MG614686	MG615321		MG615888		MG616444	MG616754	MG617062	MG617349		MG617938		MG618486			MG619323	MG619663	MG619948	MG620229			MG621103	MG621384	MG621701	MG622054	MG622361	MG622674			MG623501
Staphylinoidea: Staphylinidae	Tachinus sp.	INB090		MG609572	MG610134	MG609849	MG610449	MG610780	MG611051	MG611297	MG611624			MG612726	MG612419		MG613337	MG613685	MG614008	MG614687	MG615322		MG615889	MG616170	MG616445	MG616755	MG617063	MG617350	MG617625	MG617939		MG618487	MG618746	MG618992	MG619324	MG619664	MG619949		MG620516	MG620821			MG621702	MG622055	MG622362	MG622675		MG623200	MG623502
Staphylinoidea: Staphylinidae	Centrophthalmus sp.	INB091					MG610450		MG611052					MG612727				MG613686	MG614009		MG615323											MG618488						MG620230		MG620822					MG622363
Staphylinoidea: Staphylinidae	gen. sp.	INB174					MG610522	MG610849										MG613744	MG614082		MG615399		MG615954		MG616502		MG617121			MG617996				MG619056	MG619397				MG620583					MG622128		MG622741
Staphylinoidea: Staphylinidae	Dianous sp.	INB175		MG609619	MG610196	MG609906	MG610523	MG610850	MG611090	MG611355	MG611693	MG611954		MG612795	MG612483		MG613407	MG613745	MG614083	MG614747	MG615400	MG615674	MG615955		MG616503	MG616821	MG617122	MG617405	MG617683	MG617997	MG618246	MG618552		MG619057	MG619398	MG619736	MG620005	MG620294	MG620584	MG620887			MG621776	MG622129	MG622428		MG622988	MG623263	MG623556
Staphylinoidea: Staphylinidae	gen. sp.	INB176		MG609620			MG610524	MG610851	MG611091		MG611694			MG612796		MG613087	MG613408	MG613746	MG614084	MG614748	MG615401		MG615956			MG616822	MG617123		MG617684	MG617998		MG618553		MG619058	MG619399	MG619737	MG620006		MG620585	MG620888			MG621777	MG622130	MG622429		MG622989	MG623264	MG623557
[truncated: 48 more columns]
